# Supplementary material for: MEGAnnotator2: a pipeline for the assembly and annotation of microbial genomes
Source: Microbiome Res Rep. 2023 Apr 30;2(2):15. doi: 10.20517/mrr.2022.21 (PMC10696586; doi:10.20517/mrr.2022.21)
Supplement: Supplementary file 1 [file mrr-2-2-15-SupplementaryMaterials.xlsx]

## Sheet: Table S1
Table S1. Computational time of short-read sequencing data
Project name	SRR11910208	SRR14415532	SRR15311866	SRR16352010	SRR18214268	SRR22378037	SRR22543247	SRR22666477	SRR8981643	SRR9222459	Median	STDEV
Computing reads filtering (sec)	1	1	1	2	1	1	1	1	2	1	1	0.421637
Computing custom reads filtering (sec)	3	4	5	13	3	4	4	4	7	4	4	2.99815
Generation filtered input (sec)	16	25	25	28	18	21	24	25	27	21	24.5	3.8873
Computing raw data quality (R1) (sec)	5	6	6	10	6	5	6	6	8	6	6	1.50555
Computing filtered reads quality (R1) (sec)	5	6	6	10	5	4	6	6	8	5	6	1.72884
Computing raw data quality (R2) (sec)	6	6	6	11	6	5	6	6	8	6	6	1.7127
Computing filtered reads quality (R2) (sec)	4	6	6	11	5	4	6	6	8	5	6	2.079
Computing short-reads genome assembly (sec)	165	238	117	300	160	93	215	136	352	87	162.5	88.7719
Validating 16S rRNA gene (sec)	0	0	0	0	0	0	0	0	0	0	0	0
Validating K-mer (sec)	1	1	1	1	1	1	1	2	1	1	1	0.316228
Validating ANI (sec)	2	0	2	2	1	0	2	1	6	0	1.5	1.77639
Computing genome alignment (sec)	49	21	32	23	65	386	59	169	No Alignment	No Alignment	54	124.703
Computing genome quality (sec)	203	237	227	227	254	247	257	306	260	256	250.5	27.3138
Computing genome coverage (sec)	19	27	16	82	16	17	29	14	73	15	18	25.2093
Computing gene prediction (sec)	6	7	8	9	10	7	9	17	11	12	9	3.20416
Computing functional annotation (sec)	99	90	86	84	102	94	107	128	119	105	100.5	14.1122
Computing domains prediction (sec)	57	53	50	50	61	56	60	54	63	66	56.5	5.4365
Computing tRNA gene identification (sec)	8	8	8	9	8	10	7	12	9	9	8.5	1.39841
Additional computational tasks (sec)	191	44	58	28	58	65	101	67	58	61	59.5	45.3295
MEGAnnotator2 pipeline completed in (min)	14	13	11	15	13	17	15	16	17	11	14.5	2.20101

## Sheet: Table S2
Table S2. Computational time of long-read sequencing data
Project name	SRR12201911	SRR13648750	SRR15521836	SRR17126341	SRR17126949	SRR17873544	SRR17873548	SRR21075862	SRR21276823	SRR22159808	Median	STDEV
Computing long-reads filtering (sec)	54	64	24	27	61	33	26	68	40	68	47	18.3439
Computing raw data quality (sec)	99	127	44	132	131	67	49	139	130	92	113	36.5392
Computing filtered reads quality (sec)	15	15	14	16	16	14	14	15	15	16	15	0.816497
Computing long-reads genome assembly (sec)	1678	13464	1062	12792	17566	1799	3175	2346	3904	1405	2760.5	6174.33
Validating 16S rRNA gene (sec)	1	1	0	1	0	1	1	1	0	1	1	0.483046
Validating K-mer (sec)	8	2	1	1	1	1	1	1	1	2	1	2.18327
Validating ANI (sec)	0	0	3	0	3	6	2	2	2	1	2	1.85293
Computing genome alignment (sec)	20	32	47	No alignment	26	No alignment	53	17	20	50	29	14.7787
Computing genome quality (sec)	223	210	302	137	263	253	248	234	223	306	241	48.4021
Computing gene prediction (sec)	8	8	24	2	18	5	9	6	8	19	8	7.10321
Computing functional annotation (sec)	93	92	127	102	108	121	100	86	76	132	101	18.2881
Computing domains prediction (sec)	90	55	81	211	235	85	66	42	49	52	73.5	68.7721
Computing tRNA gene identification (sec)	11	9	13	5	11	6	9	8	8	11	9	2.46982
Additional computational tasks (sec)	40	21	58	14	41	69	27	35	24	65	37.5	19.0741
MEGAnnotator2 pipeline completed in (min)	39	235	30	224	308	41	63	50	75	37	56.5	103.489

## Sheet: Table S3
Table S3. Computational time of short- and long-read sequencing data
Project name	ERR5950940	ERR5951433	SRR12326962	SRR12811523	SRR12811532	SRR12811547	SRR13177364	SRR13249533	SRR14087463	SRR21755520	Median	STDEV
Computing short-reads filtering (sec)	2	1	1	1	1	1	2	2	2	1	1	0.516398
Computing custom reads filtering (sec)	7	3	2	4	4	4	6	6	4	4	4	1.50555
Generation short-reads filtered input (sec)	24	13	9	22	22	22	24	21	22	21	22	4.94413
Computing long-reads filtering (sec)	156	200	172	208	202	274	352	156	151	273	201	65.7946
Computing raw data quality (long-reads) (sec)	8	25	19	18	17	27	30	15	14	45	18.5	10.4648
Computing filtered reads quality (long-reads) (sec)	7	16	16	15	15	14	15	14	13	18	15	2.90784
Computing raw data quality (R1) (sec)	9	6	4	6	6	6	9	7	6	6	6	1.50923
Computing filtered reads quality (R1) (sec)	9	6	4	6	6	6	8	7	6	5	6	1.41814
Computing raw data quality (R2) (sec)	9	6	4	6	6	6	9	7	6	6	6	1.50923
Computing filtered reads quality (R2) (sec)	9	9	9	9	9	9	9	9	9	9	9	0
Computing long-reads genome assembly (sec)	1079	3108	2900	1312	1456	1356	2601	7604	1657	6434	2129	2274.88
Computing genome polyshing (sec)	78.8365	29.253	24.6276	44.6007	51.7104	55.2609	39.2896	54.1598	44.728	37.3739	44.6644	15.3603
Validating 16S rRNA gene (sec)	1	1	1	1	1	1	0	2	0	1	1	0.567646
Validating K-mer (sec)	1	2	2	2	1	1	1	2	2	2	2	0.516398
Validating ANI (sec)	2	1	1	1	1	1	1	1	21	1	1	6.29727
Computing genome alignment (sec)	48	48	43	53	51	43	No Alignment	No Alignment	66	No Alignment	48	7.86796
Computing genome quality (sec)	335	315	322	325	326	313	244	273	335	303	318.5	29.2022
Computing genome coverage (sec)	46	24	14	25	28	40	65	31	40	11	29.5	16.0083
Computing gene prediction (sec)	22	19	18	19	19	19	11	17	24	21	19	3.44642
Computing functional annotation (sec)	124	121	119	121	124	121	88	123	136	132	122	12.7406
Computing domains prediction (sec)	59	49	54	51	54	55	47	65	65	63	54.5	6.52857
Computing tRNA gene identification (sec)	13	12	14	12	12	11	7	16	11	9	12	2.49666
Additional computational tasks (sec)	171.164	65.747	87.3724	78.3993	107.29	74.7391	91.7104	87.8402	125.272	97.6261	89.7753	30.5491
MEGAnnotator2 pipeline completed in (min)	37	68	64	39	42	41	61	142	46	125	53.5	37.2059

## Sheet: Table S4
Table S4. Comparison of gene annotation performed at different RefSeq clustering percentages.
Gene	RefSeq	RefSeq filtered	90% Clustering	80% Clustering	70% Clustering
AT12_0001	WP_195521004.1 methyltransferase domain-containing protein [Collinsella aerofaciens]	WP_117743401.1 methyltransferase domain-containing protein [Collinsella sp. OM07-12]	WP_117794344.1 methyltransferase domain-containing protein [Collinsella sp. TM05-38]	WP_117794344.1 methyltransferase domain-containing protein [Collinsella sp. TM05-38]	WP_117794344.1 methyltransferase domain-containing protein [Collinsella sp. TM05-38]
AT12_0002	WP_196032176.1 hypothetical protein [Collinsella aerofaciens]	WP_217107691.1 class I SAM-dependent methyltransferase [Collinsella]	WP_225093327.1 class I SAM-dependent methyltransferase [Collinsella aerofaciens]	WP_225093327.1 class I SAM-dependent methyltransferase [Collinsella aerofaciens]	WP_225093327.1 class I SAM-dependent methyltransferase [Collinsella aerofaciens]
AT12_0003	WP_117769814.1 MULTISPECIES: helix-turn-helix domain-containing protein [unclassified Collinsella]	WP_195544268.1 helix-turn-helix domain-containing protein [Collinsella aerofaciens]	WP_195544268.1 helix-turn-helix domain-containing protein [Collinsella aerofaciens]	WP_138378248.1 helix-turn-helix domain-containing protein [Collinsella bouchesdurhonensis]	WP_138378248.1 helix-turn-helix domain-containing protein [Collinsella bouchesdurhonensis]
AT12_0004	WP_198019906.1 DUF4097 family beta strand repeat-containing protein [Collinsella sp. 4_8_47FAA]
AT12_0005	WP_006234474.1 tRNA uridine(34) 5-carboxymethylaminomethyl modification radical SAM/GNAT enzyme Elp3 [Collinsella aerofaciens]	WP_117582892.1 tRNA uridine(34) 5-carboxymethylaminomethyl modification radical SAM/GNAT enzyme Elp3 [Collinsella sp. OM04-5]	WP_089573330.1 tRNA uridine(34) 5-carboxymethylaminomethyl modification radical SAM/GNAT enzyme Elp3 [Collinsella]	WP_089573330.1 tRNA uridine(34) 5-carboxymethylaminomethyl modification radical SAM/GNAT enzyme Elp3 [Collinsella]	WP_066830291.1 tRNA uridine(34) 5-carboxymethylaminomethyl modification radical SAM/GNAT enzyme Elp3 [Collinsella ihuae]
AT12_0006	WP_117769811.1 MULTISPECIES: fused MFS/spermidine synthase [unclassified Collinsella]
AT12_0007	WP_009141591.1 DEAD/DEAH box helicase [Collinsella tanakaei]	WP_009141591.1 DEAD/DEAH box helicase [Collinsella tanakaei]	WP_009141591.1 DEAD/DEAH box helicase [Collinsella tanakaei]	WP_012938174.1 DEAD/DEAH box helicase [Acidaminococcus fermentans]	WP_075425313.1 DEAD/DEAH box helicase [Ruminococcus flavefaciens]
AT12_0008	WP_052044044.1 MULTISPECIES: ATP-binding protein [Collinsella]	WP_176014765.1 ATP-binding protein [Victivallis sp. Marseille-Q1083]	WP_176014765.1 ATP-binding protein [Victivallis sp. Marseille-Q1083]	WP_227020414.1 ATP-binding protein [Sinanaerobacter chloroacetimidivorans]	WP_227020414.1 ATP-binding protein [Sinanaerobacter chloroacetimidivorans]
AT12_0009	WP_161115366.1 TerB N-terminal domain-containing protein [Collinsella aerofaciens]
AT12_0010	WP_035137052.1 MULTISPECIES: DUF554 domain-containing protein [Collinsella]
AT12_0011	WP_152068382.1 hypothetical protein [Collinsella aerofaciens]
AT12_0012	WP_117855242.1 MULTISPECIES: hypothetical protein [unclassified Collinsella]
AT12_0013	WP_117746254.1 MULTISPECIES: hypothetical protein [Collinsella]
AT12_0014	WP_055287150.1 MULTISPECIES: hypothetical protein [Collinsella]
AT12_0015	WP_199577682.1 MULTISPECIES: FAD-binding oxidoreductase [Collinsella]	WP_199577682.1 FAD-binding oxidoreductase [Collinsella]	WP_225093335.1 FAD-binding oxidoreductase [Collinsella aerofaciens]	WP_225093335.1 FAD-binding oxidoreductase [Collinsella aerofaciens]	WP_225093335.1 FAD-binding oxidoreductase [Collinsella aerofaciens]
AT12_0016	WP_117848252.1 MULTISPECIES: electron transfer flavoprotein subunit beta/FixA family protein [unclassified Collinsella]	WP_117848252.1 electron transfer flavoprotein subunit beta/FixA family protein [unclassified Collinsella]	WP_117629650.1 electron transfer flavoprotein subunit beta/FixA family protein [Collinsella sp. TF10-11AT]	WP_117629650.1 electron transfer flavoprotein subunit beta/FixA family protein [Collinsella sp. TF10-11AT]	WP_117629650.1 electron transfer flavoprotein subunit beta/FixA family protein [Collinsella sp. TF10-11AT]
AT12_0017	WP_161161840.1 MULTISPECIES: electron transfer flavoprotein subunit alpha [unclassified Collinsella]	WP_118388393.1 electron transfer flavoprotein subunit alpha [Collinsella]	WP_118388393.1 electron transfer flavoprotein subunit alpha [Collinsella]	WP_118388393.1 electron transfer flavoprotein subunit alpha [Collinsella]	WP_118388393.1 electron transfer flavoprotein subunit alpha [Collinsella]
AT12_0018	WP_055287158.1 HD domain-containing protein [Collinsella aerofaciens]	WP_055287158.1 HD domain-containing protein [Collinsella aerofaciens]	WP_089573318.1 HD domain-containing protein [Collinsella]	WP_089573318.1 HD domain-containing protein [Collinsella]	WP_089573318.1 HD domain-containing protein [Collinsella]
AT12_0019	WP_117821266.1 MULTISPECIES: AzlD domain-containing protein [unclassified Collinsella]	WP_117821266.1 AzlD domain-containing protein [unclassified Collinsella]	WP_117763719.1 AzlD domain-containing protein [Collinsella sp. TM10-22]	WP_117736801.1 AzlD domain-containing protein [Collinsella sp. OM06-18AC]	WP_117736801.1 AzlD domain-containing protein [Collinsella sp. OM06-18AC]
AT12_0020	WP_117765994.1 MULTISPECIES: 2-keto-3-deoxygluconate permease [Collinsella]	WP_117765994.1 2-keto-3-deoxygluconate permease [Collinsella]	WP_225093340.1 2-keto-3-deoxygluconate permease [Collinsella aerofaciens]	WP_126421442.1 2-keto-3-deoxygluconate permease [Parolsenella catena]	WP_126421442.1 2-keto-3-deoxygluconate permease [Parolsenella catena]
AT12_0021	WP_138340718.1 sensor domain-containing diguanylate cyclase [Collinsella aerofaciens]	WP_138340718.1 sensor domain-containing diguanylate cyclase [Collinsella aerofaciens]	WP_138340718.1 sensor domain-containing diguanylate cyclase [Collinsella aerofaciens]	WP_154517161.1 GGDEF domain-containing protein [unclassified Collinsella]	WP_154517161.1 GGDEF domain-containing protein [unclassified Collinsella]
AT12_0022	WP_117582905.1 MULTISPECIES: DMT family transporter [Collinsella]	WP_117582905.1 DMT family transporter [Collinsella]	WP_195644403.1 DMT family transporter [Collinsella aerofaciens]	WP_195644403.1 DMT family transporter [Collinsella aerofaciens]	WP_195644403.1 DMT family transporter [Collinsella aerofaciens]
AT12_0023	WP_144688299.1 phosphoribosylformylglycinamidine synthase [Enorma shizhengliae]	WP_144688299.1 phosphoribosylformylglycinamidine synthase [Enorma shizhengliae]	WP_144688299.1 phosphoribosylformylglycinamidine synthase [Enorma shizhengliae]	WP_144688299.1 phosphoribosylformylglycinamidine synthase [Enorma shizhengliae]	WP_006720275.1 phosphoribosylformylglycinamidine synthase subunit PurQ [Collinsella stercoris]
AT12_0024	WP_117635475.1 cation:proton antiporter [Collinsella sp. TF08-11AT]	WP_117635475.1 cation:proton antiporter [Collinsella sp. TF08-11AT]	WP_006234446.1 cation:proton antiporter [Collinsella]	WP_006234446.1 cation:proton antiporter [Collinsella]	WP_006234446.1 cation:proton antiporter [Collinsella]
AT12_0025	WP_138340724.1 MULTISPECIES: SDR family oxidoreductase [Collinsella]	WP_215673380.1 glucose 1-dehydrogenase [Collinsella aerofaciens]	WP_035137070.1 SDR family oxidoreductase [Collinsella sp. 4_8_47FAA]	WP_009140055.1 SDR family oxidoreductase [Collinsella tanakaei]	WP_009140055.1 SDR family oxidoreductase [Collinsella tanakaei]
AT12_0026	WP_117655181.1 MULTISPECIES: homoserine dehydrogenase [Collinsella]	WP_040220080.1 homoserine dehydrogenase [Collinsella bouchesdurhonensis]	WP_075843405.1 homoserine dehydrogenase [Collinsella bouchesdurhonensis]	WP_075843405.1 homoserine dehydrogenase [Collinsella bouchesdurhonensis]	WP_040220080.1 homoserine dehydrogenase [Collinsella bouchesdurhonensis]
AT12_0027	WP_195361632.1 ABC transporter substrate-binding protein [Collinsella aerofaciens]	WP_195361632.1 ABC transporter substrate-binding protein [Collinsella aerofaciens]	WP_006234442.1 ABC transporter substrate-binding protein [Collinsella aerofaciens]	WP_138378514.1 ABC transporter substrate-binding protein [Collinsella bouchesdurhonensis]	WP_138378514.1 ABC transporter substrate-binding protein [Collinsella bouchesdurhonensis]
AT12_0028	WP_040358647.1 MULTISPECIES: branched-chain amino acid ABC transporter permease [Collinsella]	WP_118104535.1 branched-chain amino acid ABC transporter permease [Collinsella intestinalis]	WP_102338472.1 branched-chain amino acid ABC transporter permease [Collinsella provencensis]	WP_102338472.1 branched-chain amino acid ABC transporter permease [Collinsella provencensis]	WP_222199863.1 branched-chain amino acid ABC transporter permease [Collinsella sp. AGMB00827]
AT12_0029	WP_006234440.1 branched-chain amino acid ABC transporter permease [Collinsella aerofaciens]	WP_040220246.1 branched-chain amino acid ABC transporter permease [Collinsella bouchesdurhonensis]	WP_138378513.1 branched-chain amino acid ABC transporter permease [Collinsella bouchesdurhonensis]	WP_138378513.1 branched-chain amino acid ABC transporter permease [Collinsella bouchesdurhonensis]	WP_187231539.1 branched-chain amino acid ABC transporter permease [Collinsella sp. D33t1_170424_A12]
AT12_0030	WP_006234439.1 MULTISPECIES: ABC transporter ATP-binding protein [Collinsella]	WP_006234439.1 ABC transporter ATP-binding protein [Collinsella]	WP_215673383.1 ATP-binding cassette domain-containing protein [Collinsella aerofaciens]	WP_152070545.1 ABC transporter ATP-binding protein [Collinsella sp. AK_207A]	WP_094335703.1 ABC transporter ATP-binding protein [[Collinsella] massiliensis]
AT12_0031	WP_006234438.1 ABC transporter ATP-binding protein [Collinsella aerofaciens]	WP_006234438.1 ABC transporter ATP-binding protein [Collinsella aerofaciens]	WP_212746018.1 ATP-binding cassette domain-containing protein [Collinsella aerofaciens]	WP_226808890.1 ABC transporter ATP-binding protein [Collinsella sp. AK_207A]	WP_226808890.1 ABC transporter ATP-binding protein [Collinsella sp. AK_207A]
AT12_0032	WP_006234437.1 copper homeostasis protein CutC [Collinsella aerofaciens]	WP_006234437.1 copper homeostasis protein CutC [Collinsella aerofaciens]	WP_006234437.1 copper homeostasis protein CutC [Collinsella aerofaciens]	WP_006234437.1 copper homeostasis protein CutC [Collinsella aerofaciens]	WP_006234437.1 copper homeostasis protein CutC [Collinsella aerofaciens]
AT12_0033	WP_040358645.1 DUF4931 domain-containing protein [Collinsella aerofaciens]
AT12_0034	WP_195192927.1 bile acid:sodium symporter family protein [Collinsella aerofaciens]	WP_072414338.1 bile acid:sodium symporter family protein [Collinsella phocaeensis]	WP_072414338.1 bile acid:sodium symporter family protein [Collinsella phocaeensis]	WP_072414338.1 bile acid:sodium symporter family protein [Collinsella phocaeensis]	WP_072414338.1 bile acid:sodium symporter family protein [Collinsella phocaeensis]
AT12_0035	WP_144688329.1 single-stranded-DNA-specific exonuclease RecJ [Enorma shizhengliae]	WP_222199854.1 single-stranded-DNA-specific exonuclease RecJ [Collinsella sp. AGMB00827]	WP_222199854.1 single-stranded-DNA-specific exonuclease RecJ [Collinsella sp. AGMB00827]	WP_222199854.1 single-stranded-DNA-specific exonuclease RecJ [Collinsella sp. AGMB00827]	WP_117651441.1 single-stranded-DNA-specific exonuclease RecJ [unclassified Olsenella]
AT12_0036	WP_144688330.1 bifunctional (p)ppGpp synthetase/guanosine-3',5'-bis(diphosphate) 3'-pyrophosphohydrolase [Enorma shizhengliae]	WP_115596178.1 bifunctional (p)ppGpp synthetase/guanosine-3',5'-bis(diphosphate) 3'-pyrophosphohydrolase [Collinsella aerofaciens]	WP_226803345.1 bifunctional (p)ppGpp synthetase/guanosine-3',5'-bis(diphosphate) 3'-pyrophosphohydrolase [Collinsella intestinalis]	WP_013708467.1 bifunctional (p)ppGpp synthetase/guanosine-3',5'-bis(diphosphate) 3'-pyrophosphohydrolase [Coriobacterium glomerans]	WP_147587593.1 bifunctional (p)ppGpp synthetase/guanosine-3',5'-bis(diphosphate) 3'-pyrophosphohydrolase [Collinsella sp. BA40]
AT12_0037	WP_195920085.1 MBL fold metallo-hydrolase [Collinsella aerofaciens]	WP_195920085.1 MBL fold metallo-hydrolase [Collinsella aerofaciens]	WP_172622417.1 MBL fold metallo-hydrolase [Collinsella aerofaciens]	WP_172622417.1 MBL fold metallo-hydrolase [Collinsella aerofaciens]	WP_172622417.1 MBL fold metallo-hydrolase [Collinsella aerofaciens]
AT12_0038	WP_117736934.1 MULTISPECIES: class II fructose-1,6-bisphosphate aldolase [Collinsella]	WP_117736934.1 class II fructose-1,6-bisphosphate aldolase [Collinsella]	WP_006234429.1 class II fructose-1,6-bisphosphate aldolase [Collinsella]	WP_075843401.1 class II fructose-1,6-bisphosphate aldolase [Collinsella bouchesdurhonensis]	WP_222199842.1 class II fructose-1,6-bisphosphate aldolase [Collinsella sp. AGMB00827]
AT12_0039	WP_115596179.1 transglutaminase-like domain-containing protein [Collinsella aerofaciens]	WP_055310556.1 transglutaminase-like domain-containing protein [Collinsella aerofaciens]	WP_225093354.1 transglutaminase-like domain-containing protein [Collinsella aerofaciens]	WP_225093354.1 transglutaminase-like domain-containing protein [Collinsella aerofaciens]	WP_225093354.1 transglutaminase-like domain-containing protein [Collinsella aerofaciens]
AT12_0040	WP_006234423.1 MULTISPECIES: translation initiation factor IF-3 [Collinsella]	WP_066304357.1 translation initiation factor IF-3 [Atopobium deltae]	WP_066304357.1 translation initiation factor IF-3 [Atopobium deltae]	WP_066304357.1 translation initiation factor IF-3 [Atopobium deltae]	WP_066304357.1 translation initiation factor IF-3 [Atopobium deltae]
AT12_0041	WP_006234422.1 MULTISPECIES: 50S ribosomal protein L35 [Collinsella]	WP_006234422.1 50S ribosomal protein L35 [Collinsella]	WP_006234422.1 50S ribosomal protein L35 [Collinsella]	WP_006720997.1 50S ribosomal protein L35 [Collinsella]	WP_222199840.1 50S ribosomal protein L35 [Collinsella sp. AGMB00827]
AT12_0042	WP_022094123.1 MULTISPECIES: 50S ribosomal protein L20 [Collinsella]	WP_022094123.1 50S ribosomal protein L20 [Collinsella]	WP_072414329.1 50S ribosomal protein L20 [Collinsella phocaeensis]	WP_222199839.1 50S ribosomal protein L20 [Collinsella sp. AGMB00827]	WP_002563964.1 50S ribosomal protein L20 [Atopobium]
AT12_0043	WP_117746700.1 MULTISPECIES: dephospho-CoA kinase [Collinsella]	WP_117746700.1 dephospho-CoA kinase [Collinsella]	WP_006236177.1 dephospho-CoA kinase [Collinsella aerofaciens]	WP_089573602.1 dephospho-CoA kinase [Collinsella]	WP_089573602.1 dephospho-CoA kinase [Collinsella]
AT12_0044	WP_117746699.1 lytic transglycosylase domain-containing protein [Collinsella sp. TF05-9AC]	WP_117746699.1 lytic transglycosylase domain-containing protein [Collinsella sp. TF05-9AC]	WP_215674624.1 transglycosylase SLT domain-containing protein [Collinsella aerofaciens]	WP_215674624.1 transglycosylase SLT domain-containing protein [Collinsella aerofaciens]	WP_215674624.1 transglycosylase SLT domain-containing protein [Collinsella aerofaciens]
AT12_0045	WP_226803173.1 excinuclease ABC subunit UvrB [Collinsella intestinalis]	WP_059053952.1 excinuclease ABC subunit UvrB [Tractidigestivibacter scatoligenes]	WP_032110932.1 excinuclease ABC subunit UvrB [unclassified Olsenella]	WP_118405580.1 excinuclease ABC subunit UvrB [Collinsella sp. AF31-11]	WP_090846752.1 excinuclease ABC subunit UvrB [Parafannyhessea umbonata]
AT12_0046	WP_215693429.1 FAD-binding protein [Collinsella aerofaciens]	WP_217750003.1 FAD-binding protein [Collinsella aerofaciens]	WP_117848717.1 FAD-binding protein [Collinsella sp. AF28-5AC]	WP_118066000.1 FAD-dependent oxidoreductase [Collinsella sp. AM33-4BH]	WP_118066000.1 FAD-dependent oxidoreductase [Collinsella sp. AM33-4BH]
AT12_0047	WP_217750002.1 NAD(P)/FAD-dependent oxidoreductase [Collinsella aerofaciens]	WP_217750002.1 NAD(P)/FAD-dependent oxidoreductase [Collinsella aerofaciens]	WP_138112008.1 NAD(P)/FAD-dependent oxidoreductase [Collinsella aerofaciens]	WP_138375033.1 NAD(P)/FAD-dependent oxidoreductase [Collinsella aerofaciens]	WP_138375033.1 NAD(P)/FAD-dependent oxidoreductase [Collinsella aerofaciens]
AT12_0048	WP_117743842.1 MULTISPECIES: Mrp/NBP35 family ATP-binding protein [unclassified Collinsella]	WP_212335312.1 P-loop NTPase [Atopobium sp. oral taxon 416]	WP_212335312.1 P-loop NTPase [Atopobium sp. oral taxon 416]	WP_212335312.1 P-loop NTPase [Atopobium sp. oral taxon 416]	WP_212335312.1 P-loop NTPase [Atopobium sp. oral taxon 416]
AT12_0049	WP_117766036.1 MULTISPECIES: LTA synthase family protein [Collinsella]	WP_117766036.1 LTA synthase family protein [Collinsella]	WP_138112011.1 LTA synthase family protein [Collinsella aerofaciens]	WP_138112011.1 LTA synthase family protein [Collinsella aerofaciens]	WP_138112011.1 LTA synthase family protein [Collinsella aerofaciens]
AT12_0050	WP_215693431.1 sulfatase-like hydrolase/transferase [Collinsella aerofaciens]	WP_215674614.1 sulfatase-like hydrolase/transferase [Collinsella aerofaciens]	WP_138112011.1 LTA synthase family protein [Collinsella aerofaciens]	WP_138112011.1 LTA synthase family protein [Collinsella aerofaciens]	WP_138112011.1 LTA synthase family protein [Collinsella aerofaciens]
AT12_0051	WP_218929013.1 excinuclease ABC subunit UvrA [Actinomyces bowdenii]	WP_218929013.1 excinuclease ABC subunit UvrA [Actinomyces bowdenii]	WP_154333928.1 excinuclease ABC subunit UvrA [Eggerthella guodeyinii]	WP_221182912.1 excinuclease ABC subunit UvrA [Slackia isoflavoniconvertens]	WP_225362525.1 excinuclease ABC subunit UvrA [Atopobium massiliense]
AT12_0052	WP_118081932.1 MULTISPECIES: Cys-tRNA(Pro) deacylase [Collinsella]	WP_138375029.1 Cys-tRNA(Pro) deacylase [Collinsella]	WP_089573609.1 Cys-tRNA(Pro) deacylase [Collinsella]	WP_089573609.1 Cys-tRNA(Pro) deacylase [Collinsella]	WP_089573609.1 Cys-tRNA(Pro) deacylase [Collinsella]
AT12_0053	WP_226798307.1 murein biosynthesis integral membrane protein MurJ [Collinsella aerofaciens]	WP_087203924.1 lipid II flippase MurJ [Collinsella sp. An268]	WP_087203924.1 lipid II flippase MurJ [Collinsella sp. An268]	WP_087203924.1 lipid II flippase MurJ [Collinsella sp. An268]	WP_087203924.1 lipid II flippase MurJ [Collinsella sp. An268]
AT12_0054	WP_050766184.1 excinuclease ABC subunit UvrC [Collinsella aerofaciens]	WP_089573611.1 excinuclease ABC subunit UvrC [Collinsella]	WP_117584272.1 excinuclease ABC subunit UvrC [Collinsella sp. OM04-5]	WP_117584272.1 excinuclease ABC subunit UvrC [Collinsella sp. OM04-5]	WP_204627276.1 excinuclease ABC subunit UvrC [Enorma massiliensis]
AT12_0055	WP_225093363.1 ABC transporter substrate-binding protein [Collinsella aerofaciens]	WP_225093363.1 ABC transporter substrate-binding protein [Collinsella aerofaciens]	WP_117735808.1 ABC transporter substrate-binding protein [Collinsella sp. OM06-18AC]	WP_117735808.1 ABC transporter substrate-binding protein [Collinsella sp. OM06-18AC]	WP_117735808.1 ABC transporter substrate-binding protein [Collinsella sp. OM06-18AC]
AT12_0056	WP_022094871.1 MULTISPECIES: ABC transporter permease [Collinsella]	WP_022094871.1 ABC transporter permease [Collinsella]	WP_022094871.1 ABC transporter permease [Collinsella]	WP_102337737.1 ABC transporter permease [Collinsella provencensis]	WP_118103866.1 ABC transporter permease [Collinsella intestinalis]
AT12_0057	WP_216594999.1 ATP-binding cassette domain-containing protein [Collinsella aerofaciens]	WP_182049735.1 dipeptide/oligopeptide/nickel ABC transporter permease/ATP-binding protein [Arcanobacterium sp. JY-X040]	WP_182049735.1 dipeptide/oligopeptide/nickel ABC transporter permease/ATP-binding protein [Arcanobacterium sp. JY-X040]	WP_182049735.1 dipeptide/oligopeptide/nickel ABC transporter permease/ATP-binding protein [Arcanobacterium sp. JY-X040]	WP_155588504.1 dipeptide/oligopeptide/nickel ABC transporter permease/ATP-binding protein [Bifidobacterium canis]
AT12_0058	WP_006236159.1 MULTISPECIES: ABC transporter ATP-binding protein [Collinsella]	WP_006236159.1 ABC transporter ATP-binding protein [Collinsella]	WP_195534873.1 ATP-binding cassette domain-containing protein [Collinsella aerofaciens]	WP_196033310.1 ATP-binding cassette domain-containing protein [Collinsella aerofaciens]	WP_158049761.1 dipeptide/oligopeptide/nickel ABC transporter ATP-binding protein [Ellagibacter isourolithinifaciens]
AT12_0059	WP_161155460.1 acetylxylan esterase [Collinsella aerofaciens]	WP_161155460.1 acetylxylan esterase [Collinsella aerofaciens]	WP_138375025.1 acetylxylan esterase [Collinsella aerofaciens]	WP_138375025.1 acetylxylan esterase [Collinsella aerofaciens]	WP_138375025.1 acetylxylan esterase [Collinsella aerofaciens]
AT12_0060	WP_195444466.1 acetylxylan esterase [Collinsella aerofaciens]	WP_195444466.1 acetylxylan esterase [Collinsella aerofaciens]	WP_152067648.1 acetylxylan esterase [Collinsella aerofaciens]	WP_152067648.1 acetylxylan esterase [Collinsella aerofaciens]	WP_152067648.1 acetylxylan esterase [Collinsella aerofaciens]
AT12_0061	WP_196025586.1 dihydrodipicolinate synthase family protein [Collinsella aerofaciens]	WP_196025586.1 dihydrodipicolinate synthase family protein [Collinsella aerofaciens]	WP_117204568.1 dihydrodipicolinate synthase family protein [Paratractidigestivibacter faecalis]	WP_154028574.1 dihydrodipicolinate synthase family protein [Olsenella uli]	WP_062529756.1 dihydrodipicolinate synthase family protein [Olsenella sp. DNF00959]
AT12_0062	WP_006236155.1 MULTISPECIES: ROK family protein [Collinsella]	WP_087217338.1 ROK family protein [Olsenella sp. An285]	WP_077597660.1 ROK family protein [Olsenella urininfantis]	WP_077597660.1 ROK family protein [Olsenella urininfantis]	WP_028264449.1 ROK family protein [Atopobium fossor]
AT12_0063	WP_006236154.1 MULTISPECIES: N-acetylmannosamine-6-phosphate 2-epimerase [Collinsella]	WP_080753998.1 nitronate monooxygenase [Trueperella pyogenes]	WP_080753998.1 nitronate monooxygenase [Trueperella pyogenes]	WP_080753998.1 nitronate monooxygenase [Trueperella pyogenes]	WP_080753998.1 nitronate monooxygenase [Trueperella pyogenes]
AT12_0064	WP_022094878.1 MULTISPECIES: RNase adapter RapZ [Collinsella]	WP_022387113.1 RNase adapter RapZ [Collinsella]	WP_138378465.1 RNase adapter RapZ [Collinsella bouchesdurhonensis]	WP_087355840.1 RNase adapter RapZ [Collinsella sp. An7]	WP_049777699.1 RNase adapter RapZ [Coriobacterium glomerans]
AT12_0065	WP_006236152.1 DNA-binding protein WhiA [Collinsella aerofaciens]	WP_006236152.1 DNA-binding protein WhiA [Collinsella aerofaciens]	WP_089573616.1 DNA-binding protein WhiA [Collinsella]	WP_089573616.1 DNA-binding protein WhiA [Collinsella]	WP_087200684.1 DNA-binding protein WhiA [Collinsella sp. An271]
AT12_0066	WP_006236151.1 MULTISPECIES: type I glyceraldehyde-3-phosphate dehydrogenase [Collinsella]	WP_006236151.1 type I glyceraldehyde-3-phosphate dehydrogenase [Collinsella]	WP_016476781.1 type I glyceraldehyde-3-phosphate dehydrogenase [Atopobium sp. oral taxon 199]	WP_222198752.1 type I glyceraldehyde-3-phosphate dehydrogenase [Collinsella sp. AGMB00827]	WP_222198752.1 type I glyceraldehyde-3-phosphate dehydrogenase [Collinsella sp. AGMB00827]
AT12_0067	WP_006722123.1 phosphoglycerate kinase [Collinsella stercoris]	WP_006722123.1 phosphoglycerate kinase [Collinsella stercoris]	WP_118653993.1 phosphoglycerate kinase [Collinsella sp. AF08-23]	WP_118653993.1 phosphoglycerate kinase [Collinsella sp. AF08-23]	WP_118653993.1 phosphoglycerate kinase [Collinsella sp. AF08-23]
AT12_0068	WP_006236147.1 MULTISPECIES: triose-phosphate isomerase [Collinsella]	WP_152070378.1 triose-phosphate isomerase [Collinsella sp. AK_207A]	WP_152070378.1 triose-phosphate isomerase [Collinsella sp. AK_207A]	WP_152070378.1 triose-phosphate isomerase [Collinsella sp. AK_207A]	WP_087203935.1 triose-phosphate isomerase [Collinsella]
AT12_0069	WP_055251837.1 2,3-bisphosphoglycerate-independent phosphoglycerate mutase [Collinsella aerofaciens]	WP_055251837.1 2,3-bisphosphoglycerate-independent phosphoglycerate mutase [Collinsella aerofaciens]	WP_117640782.1 2,3-bisphosphoglycerate-independent phosphoglycerate mutase [Collinsella sp. TM06-3]	WP_040219440.1 2,3-bisphosphoglycerate-independent phosphoglycerate mutase [Collinsella bouchesdurhonensis]	WP_087355845.1 2,3-bisphosphoglycerate-independent phosphoglycerate mutase [Collinsella sp. An7]
AT12_0070	WP_006236144.1 MULTISPECIES: preprotein translocase subunit SecG [Collinsella]	WP_006236144.1 preprotein translocase subunit SecG [Collinsella]	WP_117776111.1 preprotein translocase subunit SecG [Collinsella]	WP_102371806.1 preprotein translocase subunit SecG [Enorma phocaeensis]	WP_102371806.1 preprotein translocase subunit SecG [Enorma phocaeensis]
AT12_0071	WP_117770485.1 ABC transporter substrate-binding protein [Collinsella sp. AF25-2LB]	WP_117746681.1 ABC transporter substrate-binding protein [Collinsella sp. TF05-9AC]	WP_117640783.1 ABC transporter substrate-binding protein [Collinsella sp. TM06-3]	WP_117640783.1 ABC transporter substrate-binding protein [Collinsella sp. TM06-3]	WP_117640783.1 ABC transporter substrate-binding protein [Collinsella sp. TM06-3]
AT12_0072	WP_161144843.1 ABC transporter permease [Collinsella aerofaciens]	WP_161144843.1 ABC transporter permease [Collinsella aerofaciens]	WP_089572952.1 ABC transporter permease [Collinsella]	WP_009140082.1 ABC transporter permease [Collinsella tanakaei]	WP_204812610.1 ABC transporter permease [Olsenella uli]
AT12_0073	WP_035138881.1 MULTISPECIES: ABC transporter permease [Collinsella]	WP_118388210.1 ABC transporter permease [Collinsella]	WP_118388210.1 ABC transporter permease [Collinsella]	WP_052445177.1 ABC transporter permease [Collinsella bouchesdurhonensis]	WP_211082118.1 ABC transporter permease [Olsenella sp. KGMB02461]
AT12_0074	WP_117564867.1 MULTISPECIES: ABC transporter ATP-binding protein [Collinsella]	WP_117564867.1 ABC transporter ATP-binding protein [Collinsella]	WP_217749994.1 ATP-binding cassette domain-containing protein [Collinsella aerofaciens]	WP_087355850.1 ABC transporter ATP-binding protein [Collinsella]	WP_168896228.1 ABC transporter ATP-binding protein [Olsenella sp. KGMB02461]
AT12_0075	WP_006236139.1 MULTISPECIES: dipeptide ABC transporter ATP-binding protein [Collinsella]	WP_147588679.1 dipeptide ABC transporter ATP-binding protein [unclassified Collinsella]	WP_147588679.1 dipeptide ABC transporter ATP-binding protein [unclassified Collinsella]	WP_147588679.1 dipeptide ABC transporter ATP-binding protein [unclassified Collinsella]	WP_013709090.1 dipeptide ABC transporter ATP-binding protein [Coriobacterium glomerans]
AT12_0076	WP_152074876.1 SpoIIE family protein phosphatase [Collinsella aerofaciens]	WP_102337705.1 SpoIIE family protein phosphatase [Collinsella provencensis]	WP_102337705.1 SpoIIE family protein phosphatase [Collinsella provencensis]	WP_102337705.1 SpoIIE family protein phosphatase [Collinsella provencensis]	WP_102337705.1 SpoIIE family protein phosphatase [Collinsella provencensis]
AT12_0077	WP_055286928.1 MULTISPECIES: anti-sigma factor antagonist [Collinsella]	WP_019128621.1 anti-sigma factor antagonist [Enorma massiliensis]	WP_144687693.1 anti-sigma factor antagonist [Enorma shizhengliae]	WP_019128621.1 anti-sigma factor antagonist [Enorma massiliensis]	WP_144743893.1 anti-sigma factor antagonist [Enorma burkinafasonensis]
AT12_0078	WP_099432749.1 glycoside hydrolase family 13 protein [Collinsella aerofaciens]	WP_196034056.1 glycoside hydrolase family 13 protein [Collinsella aerofaciens]	WP_148334235.1 glycoside hydrolase family 13 protein [Collinsella sp. 4_8_47FAA]	WP_148334235.1 glycoside hydrolase family 13 protein [Collinsella sp. 4_8_47FAA]	WP_148334235.1 glycoside hydrolase family 13 protein [Collinsella sp. 4_8_47FAA]
AT12_0079	WP_225093370.1 anaerobic ribonucleoside-triphosphate reductase [Collinsella aerofaciens]	WP_089572965.1 anaerobic ribonucleoside-triphosphate reductase [Collinsella]	WP_225123406.1 anaerobic ribonucleoside-triphosphate reductase [Flavonifractor plautii]	WP_021735951.1 anaerobic ribonucleoside-triphosphate reductase [Olegusella massiliensis]	WP_226798305.1 anaerobic ribonucleoside-triphosphate reductase [Collinsella aerofaciens]
AT12_0080	WP_035138878.1 MULTISPECIES: anaerobic ribonucleoside-triphosphate reductase activating protein [Collinsella]	WP_040220739.1 anaerobic ribonucleoside-triphosphate reductase activating protein [Collinsella bouchesdurhonensis]	WP_075844057.1 anaerobic ribonucleoside-triphosphate reductase activating protein [Collinsella bouchesdurhonensis]	WP_075844057.1 anaerobic ribonucleoside-triphosphate reductase activating protein [Collinsella bouchesdurhonensis]	WP_144743365.1 radical SAM protein [Enorma burkinafasonensis]
AT12_0081	WP_195544129.1 GTP cyclohydrolase I FolE [Collinsella aerofaciens]	WP_195544129.1 GTP cyclohydrolase I FolE [Collinsella aerofaciens]	WP_225093372.1 GTP cyclohydrolase I FolE [Collinsella aerofaciens]	WP_066834268.1 GTP cyclohydrolase I FolE [Collinsella ihuae]	WP_006722088.1 GTP cyclohydrolase I FolE [Collinsella stercoris]
AT12_0082	WP_172676340.1 MULTISPECIES: HD domain-containing protein [Collinsella]	WP_172676340.1 HD domain-containing protein [Collinsella]	WP_171021502.1 HD domain-containing protein [Collinsella]	WP_171021502.1 HD domain-containing protein [Collinsella]	WP_171021502.1 HD domain-containing protein [Collinsella]
AT12_0083	WP_138339828.1 dihydroneopterin aldolase [Collinsella aerofaciens]	WP_138339828.1 dihydroneopterin aldolase [Collinsella aerofaciens]	WP_225093374.1 dihydroneopterin aldolase [Collinsella aerofaciens]	WP_225093374.1 dihydroneopterin aldolase [Collinsella aerofaciens]	WP_152069432.1 dihydroneopterin aldolase [Collinsella sp. AK_207A]
AT12_0084	WP_158558687.1 MULTISPECIES: M48 family metallopeptidase [unclassified Collinsella]	WP_154026432.1 M48 family metallopeptidase [Olsenella uli]	WP_154026432.1 M48 family metallopeptidase [Olsenella uli]	WP_154026432.1 M48 family metallopeptidase [Olsenella uli]	WP_154026432.1 M48 family metallopeptidase [Olsenella uli]
AT12_0085	WP_089572972.1 MULTISPECIES: membrane dipeptidase [Collinsella]	WP_075844051.1 membrane dipeptidase [Collinsella bouchesdurhonensis]	WP_075844051.1 membrane dipeptidase [Collinsella bouchesdurhonensis]	WP_075844051.1 membrane dipeptidase [Collinsella bouchesdurhonensis]	WP_075844051.1 membrane dipeptidase [Collinsella bouchesdurhonensis]
AT12_0086	WP_117855062.1 MULTISPECIES: peptidylprolyl isomerase [Collinsella]	WP_117855062.1 peptidylprolyl isomerase [Collinsella]	WP_215673741.1 FKBP-type peptidyl-prolyl cis-trans isomerase [Collinsella aerofaciens]	WP_215673741.1 FKBP-type peptidyl-prolyl cis-trans isomerase [Collinsella aerofaciens]	WP_204407075.1 peptidylprolyl isomerase [Alistipes sp. CU970]
AT12_0087	WP_117770167.1 hypothetical protein [Collinsella sp. AF25-2LB]	WP_022094405.1 urease accessory protein UreE [Collinsella]	WP_022094405.1 urease accessory protein UreE [Collinsella]	WP_022094405.1 urease accessory protein UreE [Collinsella]	WP_022094405.1 urease accessory protein UreE [Collinsella]
AT12_0088	WP_117770166.1 HAD-IIB family hydrolase [Collinsella sp. AF25-2LB]	WP_195232124.1 Cof-type HAD-IIB family hydrolase [Collinsella aerofaciens]	WP_195232124.1 Cof-type HAD-IIB family hydrolase [Collinsella aerofaciens]	WP_195232124.1 Cof-type HAD-IIB family hydrolase [Collinsella aerofaciens]	WP_195232124.1 Cof-type HAD-IIB family hydrolase [Collinsella aerofaciens]
AT12_0089	WP_192934621.1 transcriptional repressor [Collinsella aerofaciens]	WP_192934621.1 transcriptional repressor [Collinsella aerofaciens]	WP_217749984.1 transcriptional repressor [Collinsella aerofaciens]	WP_217749984.1 transcriptional repressor [Collinsella aerofaciens]	WP_217749984.1 transcriptional repressor [Collinsella aerofaciens]
AT12_0090	WP_117848766.1 MULTISPECIES: acylphosphatase [unclassified Collinsella]	WP_117848766.1 acylphosphatase [unclassified Collinsella]	WP_052044233.1 acylphosphatase [Collinsella sp. 4_8_47FAA]	WP_052044233.1 acylphosphatase [Collinsella sp. 4_8_47FAA]	WP_052044233.1 acylphosphatase [Collinsella sp. 4_8_47FAA]
AT12_0091	WP_195544137.1 Gfo/Idh/MocA family oxidoreductase [Collinsella aerofaciens]	WP_195544137.1 Gfo/Idh/MocA family oxidoreductase [Collinsella aerofaciens]	WP_215673746.1 Gfo/Idh/MocA family oxidoreductase [Collinsella aerofaciens]	WP_215673746.1 Gfo/Idh/MocA family oxidoreductase [Collinsella aerofaciens]	WP_215673746.1 Gfo/Idh/MocA family oxidoreductase [Collinsella aerofaciens]
AT12_0092	WP_117776457.1 MULTISPECIES: ribonuclease HI [Collinsella]	WP_117776457.1 ribonuclease HI [Collinsella]	WP_006234397.1 ribonuclease HI [Collinsella aerofaciens]	WP_006234397.1 ribonuclease HI [Collinsella aerofaciens]	WP_055251410.1 ribonuclease HI [Collinsella aerofaciens]
AT12_0093	WP_117766079.1 MULTISPECIES: LysR family transcriptional regulator [Collinsella]	WP_117766079.1 LysR family transcriptional regulator [Collinsella]	WP_222837956.1 LysR family transcriptional regulator [Collinsella aerofaciens]	WP_222837956.1 LysR family transcriptional regulator [Collinsella aerofaciens]	WP_222837956.1 LysR family transcriptional regulator [Collinsella aerofaciens]
AT12_0094	WP_117770162.1 MULTISPECIES: O-acetylhomoserine aminocarboxypropyltransferase/cysteine synthase [Collinsella]	WP_117770162.1 O-acetylhomoserine aminocarboxypropyltransferase/cysteine synthase [Collinsella]	WP_215673749.1 aminotransferase class I/II-fold pyridoxal phosphate-dependent enzyme [Collinsella aerofaciens]	WP_195448223.1 O-acetylhomoserine aminocarboxypropyltransferase/cysteine synthase [Parolsenella catena]	WP_051524592.1 O-acetylhomoserine aminocarboxypropyltransferase/cysteine synthase [Pseudobutyrivibrio sp. MD2005]
AT12_0095	WP_117786327.1 MULTISPECIES: hypothetical protein [unclassified Collinsella]
AT12_0096	WP_117640812.1 MULTISPECIES: hypothetical protein [unclassified Collinsella]
AT12_0097	WP_154517386.1 MULTISPECIES: ketopantoate reductase family protein [unclassified Collinsella]	WP_154517386.1 ketopantoate reductase family protein [unclassified Collinsella]	WP_118256427.1 ketopantoate reductase family protein [Collinsella sp. AF02-46-1]	WP_089572992.1 2-dehydropantoate 2-reductase [Collinsella]	WP_089572992.1 2-dehydropantoate 2-reductase [Collinsella]
AT12_0098	WP_217749978.1 aldo/keto reductase [Collinsella aerofaciens]	WP_195444500.1 aldo/keto reductase [Collinsella aerofaciens]	WP_117655284.1 aldo/keto reductase [Collinsella sp. TF11-5AC]	WP_117655284.1 aldo/keto reductase [Collinsella sp. TF11-5AC]	WP_117655284.1 aldo/keto reductase [Collinsella sp. TF11-5AC]
AT12_0099	WP_055286892.1 Gfo/Idh/MocA family oxidoreductase [Collinsella aerofaciens]	WP_055286892.1 Gfo/Idh/MocA family oxidoreductase [Collinsella aerofaciens]	WP_118289160.1 Gfo/Idh/MocA family oxidoreductase [Collinsella sp. AM12-1]	WP_192923911.1 Gfo/Idh/MocA family oxidoreductase [Collinsella aerofaciens]	WP_192923911.1 Gfo/Idh/MocA family oxidoreductase [Collinsella aerofaciens]
AT12_0100	WP_117646575.1 MULTISPECIES: deoxyribonuclease IV [unclassified Collinsella]	WP_117646575.1 deoxyribonuclease IV [unclassified Collinsella]	WP_118345557.1 deoxyribonuclease IV [Collinsella sp. AF38-3AC]	WP_118345557.1 deoxyribonuclease IV [Collinsella sp. AF38-3AC]	WP_204573305.1 deoxyribonuclease IV [Collinsella intestinalis]
AT12_0101	WP_225093385.1 ABC transporter substrate-binding protein [Collinsella aerofaciens]	WP_225093385.1 ABC transporter substrate-binding protein [Collinsella aerofaciens]	WP_215673759.1 transporter substrate-binding domain-containing protein [Collinsella aerofaciens]	WP_215673759.1 transporter substrate-binding domain-containing protein [Collinsella aerofaciens]	WP_215673759.1 transporter substrate-binding domain-containing protein [Collinsella aerofaciens]
AT12_0102	WP_225093386.1 ABC transporter permease subunit [Collinsella aerofaciens]	WP_195448126.1 ABC transporter permease subunit [Parolsenella catena]	WP_073295859.1 amino acid ABC transporter permease [Parolsenella massiliensis]	WP_073295859.1 amino acid ABC transporter permease [Parolsenella massiliensis]	WP_039689755.1 amino acid ABC transporter permease [Berryella intestinalis]
AT12_0103	WP_022094423.1 MULTISPECIES: amino acid ABC transporter ATP-binding protein [unclassified Collinsella]	WP_225093387.1 amino acid ABC transporter ATP-binding protein [Collinsella aerofaciens]	WP_225093387.1 amino acid ABC transporter ATP-binding protein [Collinsella aerofaciens]	WP_154026615.1 amino acid ABC transporter ATP-binding protein [Olsenella uli]	WP_154026615.1 amino acid ABC transporter ATP-binding protein [Olsenella uli]
AT12_0104	WP_118081861.1 flavodoxin [Collinsella sp. AM34-10]	WP_118081861.1 flavodoxin [Collinsella sp. AM34-10]	WP_089573004.1 flavodoxin [Collinsella]	WP_089573004.1 flavodoxin [Collinsella]	WP_089573004.1 flavodoxin [Collinsella]
AT12_0105	WP_117800394.1 DUF3793 family protein [Collinsella sp. AM41-2BH]
AT12_0106	WP_215673774.1 cation transporter [Collinsella aerofaciens]	WP_215673774.1 cation transporter [Collinsella aerofaciens]	WP_006234377.1 cation transporter [Collinsella aerofaciens]	WP_006234377.1 cation transporter [Collinsella aerofaciens]	WP_117743511.1 heavy-metal-associated domain-containing protein [Collinsella sp. OM07-12]
AT12_0107	WP_147352301.1 hypothetical protein [Collinsella sp. AF29-7AC]	WP_117915974.1 LPXTG cell wall anchor domain-containing protein [Ruminococcus sp. AF12-5]	WP_117915974.1 LPXTG cell wall anchor domain-containing protein [Ruminococcus sp. AF12-5]	WP_117915974.1 LPXTG cell wall anchor domain-containing protein [Ruminococcus sp. AF12-5]	WP_117915974.1 LPXTG cell wall anchor domain-containing protein [Ruminococcus sp. AF12-5]
AT12_0108	WP_226798302.1 YolD-like family protein [Collinsella aerofaciens]	WP_226798302.1 YolD-like family protein [Collinsella aerofaciens]	WP_226798302.1 YolD-like family protein [Collinsella aerofaciens]	WP_226798302.1 YolD-like family protein [Collinsella aerofaciens]	WP_226798302.1 YolD-like family protein [Collinsella aerofaciens]
AT12_0109	WP_195624780.1 DNA repair protein [Collinsella aerofaciens]	WP_195624780.1 DNA repair protein [Collinsella aerofaciens]	WP_117716554.1 DNA repair protein [Collinsella sp. OM08-14AT]	WP_117716554.1 DNA repair protein [Collinsella sp. OM08-14AT]	WP_117716554.1 DNA repair protein [Collinsella sp. OM08-14AT]
AT12_0110	WP_157757966.1 iron-containing alcohol dehydrogenase [Collinsella aerofaciens]	WP_099431475.1 iron-containing alcohol dehydrogenase [Collinsella]	WP_006234373.1 iron-containing alcohol dehydrogenase [Collinsella aerofaciens]	WP_006234373.1 iron-containing alcohol dehydrogenase [Collinsella aerofaciens]	WP_006234373.1 iron-containing alcohol dehydrogenase [Collinsella aerofaciens]
AT12_0111	WP_055251439.1 glucose-6-phosphate isomerase [Collinsella aerofaciens]	WP_055286875.1 glucose-6-phosphate isomerase [Collinsella aerofaciens]	WP_006234371.1 glucose-6-phosphate isomerase [Collinsella]	WP_144688031.1 glucose-6-phosphate isomerase [Enorma shizhengliae]	WP_052822392.1 glucose-6-phosphate isomerase [Bifidobacterium breve]
AT12_0112	WP_148332751.1 type IV secretory system conjugative DNA transfer family protein [Collinsella aerofaciens]	WP_148332751.1 type IV secretory system conjugative DNA transfer family protein [Collinsella aerofaciens]	WP_099431477.1 type IV secretory system conjugative DNA transfer family protein [Collinsella aerofaciens]	WP_099431477.1 type IV secretory system conjugative DNA transfer family protein [Collinsella aerofaciens]	WP_099431477.1 type IV secretory system conjugative DNA transfer family protein [Collinsella aerofaciens]
AT12_0113	WP_022094432.1 MULTISPECIES: ATP-dependent Clp protease proteolytic subunit [Collinsella]	WP_118102852.1 ATP-dependent Clp protease proteolytic subunit [Collinsella intestinalis]	WP_118102852.1 ATP-dependent Clp protease proteolytic subunit [Collinsella intestinalis]	WP_118102852.1 ATP-dependent Clp protease proteolytic subunit [Collinsella intestinalis]	WP_118102852.1 ATP-dependent Clp protease proteolytic subunit [Collinsella intestinalis]
AT12_0114	WP_217749972.1 hypothetical protein [Collinsella aerofaciens]
AT12_0115	WP_195521239.1 Cof-type HAD-IIB family hydrolase [Collinsella aerofaciens]	WP_195521239.1 Cof-type HAD-IIB family hydrolase [Collinsella aerofaciens]	WP_168170428.1 Cof-type HAD-IIB family hydrolase [Collinsella]	WP_168170428.1 Cof-type HAD-IIB family hydrolase [Collinsella]	WP_168170428.1 Cof-type HAD-IIB family hydrolase [Collinsella]
AT12_0116	WP_138112123.1 HAD family phosphatase [Collinsella aerofaciens]	WP_138112123.1 HAD family phosphatase [Collinsella aerofaciens]	WP_138112123.1 HAD family phosphatase [Collinsella aerofaciens]	WP_138112123.1 HAD family phosphatase [Collinsella aerofaciens]	WP_138112123.1 HAD family phosphatase [Collinsella aerofaciens]
AT12_0117	WP_195192506.1 PfkB family carbohydrate kinase [Collinsella aerofaciens]	WP_195192506.1 PfkB family carbohydrate kinase [Collinsella aerofaciens]	WP_006234359.1 PfkB family carbohydrate kinase [Collinsella]	WP_006234359.1 PfkB family carbohydrate kinase [Collinsella]	WP_006234359.1 PfkB family carbohydrate kinase [Collinsella]
AT12_0118	WP_055309764.1 TatD family hydrolase [Collinsella aerofaciens]	WP_117757361.1 TatD family hydrolase [Collinsella]	WP_117757361.1 TatD family hydrolase [Collinsella]	WP_161194576.1 TatD family hydrolase [Collinsella aerofaciens]	WP_118094514.1 TatD family hydrolase [Collinsella]
AT12_0119	WP_117794489.1 MULTISPECIES: tRNA threonylcarbamoyladenosine dehydratase [Collinsella]	WP_204617600.1 tRNA threonylcarbamoyladenosine dehydratase [Collinsella tanakaei]	WP_204617600.1 tRNA threonylcarbamoyladenosine dehydratase [Collinsella tanakaei]	WP_204617600.1 tRNA threonylcarbamoyladenosine dehydratase [Collinsella tanakaei]	WP_147587901.1 tRNA threonylcarbamoyladenosine dehydratase [Collinsella sp. BA40]
AT12_0120	WP_022094448.1 MULTISPECIES: autorepressor SdpR family transcription factor [Collinsella]	WP_022094448.1 autorepressor SdpR family transcription factor [Collinsella]	WP_161159637.1 autorepressor SdpR family transcription factor [Collinsella aerofaciens]	WP_211159007.1 winged helix-turn-helix domain-containing protein [Collinsella sp. KGMB02528]	WP_199851186.1 autorepressor SdpR family transcription factor [Bifidobacterium merycicum]
AT12_0121	WP_117745883.1 MULTISPECIES: SdpI family protein [Collinsella]	WP_117745883.1 SdpI family protein [Collinsella]	WP_152074835.1 SdpI family protein [Collinsella aerofaciens]	WP_152069346.1 SdpI family protein [Collinsella sp. AK_207A]	WP_152069346.1 SdpI family protein [Collinsella sp. AK_207A]
AT12_0122	WP_055309768.1 energy-dependent translational throttle protein EttA [Collinsella aerofaciens]	WP_055251458.1 energy-dependent translational throttle protein EttA [Collinsella]	WP_102337664.1 energy-dependent translational throttle protein EttA [Collinsella provencensis]	WP_013708572.1 energy-dependent translational throttle protein EttA [Coriobacterium glomerans]	WP_154025854.1 energy-dependent translational throttle protein EttA [Olsenella uli]
AT12_0123	WP_148345610.1 hypothetical protein [Collinsella aerofaciens]
AT12_0124	WP_117745885.1 hypothetical protein [Collinsella sp. TF05-9AC]
AT12_0125	WP_138374644.1 hypothetical protein [Collinsella aerofaciens]	WP_152356181.1 ABC transporter permease [Bifidobacterium apri]	WP_152356181.1 ABC transporter permease [Bifidobacterium apri]	WP_152356181.1 ABC transporter permease [Bifidobacterium apri]	WP_152356181.1 ABC transporter permease [Bifidobacterium apri]
AT12_0126	WP_055251466.1 MULTISPECIES: DUF2087 domain-containing protein [Collinsella]	WP_052255047.1 GNAT family N-acetyltransferase [Salinicoccus sp. YB14-2]	WP_052255047.1 GNAT family N-acetyltransferase [Salinicoccus sp. YB14-2]	WP_052255047.1 GNAT family N-acetyltransferase [Salinicoccus sp. YB14-2]	WP_052255047.1 GNAT family N-acetyltransferase [Salinicoccus sp. YB14-2]
AT12_0127	WP_195239134.1 MFS transporter [Collinsella aerofaciens]	WP_195239134.1 MFS transporter [Collinsella aerofaciens]	WP_124786360.1 MFS transporter [Collinsella aerofaciens]	WP_124786360.1 MFS transporter [Collinsella aerofaciens]	WP_124786360.1 MFS transporter [Collinsella aerofaciens]
AT12_0128	WP_195445518.1 radical SAM protein [Collinsella aerofaciens]	WP_014826424.1 B12-binding domain-containing radical SAM protein [Desulfosporosinus acidiphilus]	WP_014826424.1 B12-binding domain-containing radical SAM protein [Desulfosporosinus acidiphilus]	WP_014826424.1 B12-binding domain-containing radical SAM protein [Desulfosporosinus acidiphilus]	WP_014826424.1 B12-binding domain-containing radical SAM protein [Desulfosporosinus acidiphilus]
AT12_0129
AT12_0130	WP_226812448.1 NAD(+) synthase [Collinsella aerofaciens]	WP_196022592.1 NAD(+) synthase [Collinsella aerofaciens]	WP_196022592.1 NAD(+) synthase [Collinsella aerofaciens]	WP_196022592.1 NAD(+) synthase [Collinsella aerofaciens]	WP_196022592.1 NAD(+) synthase [Collinsella aerofaciens]
AT12_0131	WP_117745888.1 MULTISPECIES: aminotransferase class I/II-fold pyridoxal phosphate-dependent enzyme [Collinsella]	WP_117745888.1 aminotransferase class I/II-fold pyridoxal phosphate-dependent enzyme [Collinsella]	WP_006234344.1 aminotransferase class I/II-fold pyridoxal phosphate-dependent enzyme [Collinsella]	WP_006721080.1 aminotransferase class I/II-fold pyridoxal phosphate-dependent enzyme [Collinsella stercoris]	WP_006721080.1 aminotransferase class I/II-fold pyridoxal phosphate-dependent enzyme [Collinsella stercoris]
AT12_0132	WP_195192498.1 L-lactate dehydrogenase [Collinsella aerofaciens]	WP_195192498.1 L-lactate dehydrogenase [Collinsella aerofaciens]	WP_117735270.1 L-lactate dehydrogenase [Collinsella]	WP_117735270.1 L-lactate dehydrogenase [Collinsella]	WP_117735270.1 L-lactate dehydrogenase [Collinsella]
AT12_0133	WP_022094137.1 DUF2974 domain-containing protein [Collinsella aerofaciens]	WP_173866052.1 asparagine--tRNA ligase [Faecalicatena fissicatena]	WP_173897784.1 asparagine--tRNA ligase [Faecalicatena fissicatena]	WP_173897784.1 asparagine--tRNA ligase [Faecalicatena fissicatena]	WP_173897784.1 asparagine--tRNA ligase [Faecalicatena fissicatena]
AT12_0134	WP_022094136.1 MULTISPECIES: nucleoid-associated protein [Collinsella]	WP_022094136.1 nucleoid-associated protein [Collinsella]	WP_022094136.1 nucleoid-associated protein [Collinsella]	WP_022386382.1 nucleoid-associated protein [Collinsella bouchesdurhonensis]	WP_118653281.1 nucleoid-associated protein [Collinsella sp. AF08-23]
AT12_0135	WP_148332713.1 2,3,4,5-tetrahydropyridine-2,6-dicarboxylate N-acetyltransferase [Collinsella aerofaciens]	WP_204207707.1 2,3,4,5-tetrahydropyridine-2,6-dicarboxylate N-acetyltransferase [Collinsella]	WP_204207707.1 2,3,4,5-tetrahydropyridine-2,6-dicarboxylate N-acetyltransferase [Collinsella]	WP_226808797.1 2,3,4,5-tetrahydropyridine-2,6-dicarboxylate N-acetyltransferase [Collinsella sp. AK_207A]	WP_222198993.1 2,3,4,5-tetrahydropyridine-2,6-dicarboxylate N-acetyltransferase [Collinsella sp. AGMB00827]
AT12_0136	WP_215673824.1 4-hydroxy-tetrahydrodipicolinate reductase [Collinsella aerofaciens]	WP_215673824.1 4-hydroxy-tetrahydrodipicolinate reductase [Collinsella aerofaciens]	WP_199408777.1 4-hydroxy-tetrahydrodipicolinate reductase [Collinsella]	WP_199408777.1 4-hydroxy-tetrahydrodipicolinate reductase [Collinsella]	WP_073297536.1 4-hydroxy-tetrahydrodipicolinate reductase [Parolsenella massiliensis]
AT12_0137	WP_226790571.1 4-hydroxy-tetrahydrodipicolinate synthase [Collinsella aerofaciens]	WP_152074820.1 4-hydroxy-tetrahydrodipicolinate synthase [Collinsella aerofaciens]	WP_225093408.1 4-hydroxy-tetrahydrodipicolinate synthase [Collinsella aerofaciens]	WP_225093408.1 4-hydroxy-tetrahydrodipicolinate synthase [Collinsella aerofaciens]	WP_225093408.1 4-hydroxy-tetrahydrodipicolinate synthase [Collinsella aerofaciens]
AT12_0138	WP_195620511.1 N-acetyldiaminopimelate deacetylase [Collinsella aerofaciens]	WP_199582563.1 N-acetyldiaminopimelate deacetylase [Collinsella sp. AF38-3AC]	WP_199575617.1 N-acetyldiaminopimelate deacetylase [Collinsella sp. AM36-4AA]	WP_199575617.1 N-acetyldiaminopimelate deacetylase [Collinsella sp. AM36-4AA]	WP_199575617.1 N-acetyldiaminopimelate deacetylase [Collinsella sp. AM36-4AA]
AT12_0139	WP_195445540.1 hypothetical protein [Collinsella aerofaciens]
AT12_0140	WP_035137903.1 MULTISPECIES: FxLYD domain-containing protein [unclassified Collinsella]	WP_035137903.1 FxLYD domain-containing protein [unclassified Collinsella]	WP_161159666.1 FxLYD domain-containing protein [Collinsella aerofaciens]	WP_161159666.1 FxLYD domain-containing protein [Collinsella aerofaciens]	WP_161159666.1 FxLYD domain-containing protein [Collinsella aerofaciens]
AT12_0141	WP_148332723.1 XRE family transcriptional regulator [Collinsella aerofaciens]	WP_148332723.1 XRE family transcriptional regulator [Collinsella aerofaciens]	WP_117640352.1 XRE family transcriptional regulator [Collinsella sp. TM06-3]	WP_117205380.1 XRE family transcriptional regulator [Paratractidigestivibacter faecalis]	WP_117205380.1 XRE family transcriptional regulator [Paratractidigestivibacter faecalis]
AT12_0142	WP_215673830.1 protein kinase [Collinsella aerofaciens]	WP_215673830.1 kinase [Collinsella aerofaciens]	WP_035137905.1 kinase [Collinsella sp. 4_8_47FAA]	WP_217749953.1 kinase [Collinsella aerofaciens]	WP_217749953.1 kinase [Collinsella aerofaciens]
AT12_0143	WP_117759034.1 MULTISPECIES: glucosaminidase domain-containing protein [unclassified Collinsella]	WP_195363643.1 glucosaminidase domain-containing protein [Collinsella aerofaciens]	WP_055287231.1 glucosaminidase domain-containing protein [Collinsella aerofaciens]	WP_055287231.1 glucosaminidase domain-containing protein [Collinsella aerofaciens]	WP_055287231.1 glucosaminidase domain-containing protein [Collinsella aerofaciens]
AT12_0144	WP_199411461.1 MULTISPECIES: MOSC domain-containing protein [unclassified Collinsella]	WP_199411461.1 MOSC domain-containing protein [unclassified Collinsella]	WP_222837954.1 MOSC domain-containing protein [Collinsella aerofaciens]	WP_118267238.1 MOSC domain-containing protein [Collinsella sp. AM20-15AC]	WP_138375279.1 MOSC domain-containing protein [Collinsella aerofaciens]
AT12_0145	WP_035137907.1 MULTISPECIES: ATP-grasp enzyme [Collinsella]	WP_035137907.1 ATP-grasp enzyme [Collinsella]	WP_117583920.1 ATP-grasp domain-containing protein [Collinsella sp. OM04-5]	WP_117583920.1 ATP-grasp domain-containing protein [Collinsella sp. OM04-5]	WP_117583920.1 ATP-grasp domain-containing protein [Collinsella sp. OM04-5]
AT12_0146	WP_117640349.1 MULTISPECIES: aspartate/glutamate racemase family protein [Collinsella]	WP_195239122.1 aspartate/glutamate racemase family protein [Collinsella aerofaciens]	WP_124786344.1 aspartate/glutamate racemase family protein [Collinsella aerofaciens]	WP_124786344.1 aspartate/glutamate racemase family protein [Collinsella aerofaciens]	WP_124786344.1 aspartate/glutamate racemase family protein [Collinsella aerofaciens]
AT12_0147	WP_089573065.1 MULTISPECIES: energy-coupling factor transporter transmembrane protein EcfT [Collinsella]	WP_152581449.1 ATP-binding cassette domain-containing protein [Bifidobacterium tibiigranuli]	WP_152581449.1 ATP-binding cassette domain-containing protein [Bifidobacterium tibiigranuli]	WP_152581449.1 ATP-binding cassette domain-containing protein [Bifidobacterium tibiigranuli]	WP_152581449.1 ATP-binding cassette domain-containing protein [Bifidobacterium tibiigranuli]
AT12_0148	WP_152076013.1 ATP-binding cassette domain-containing protein [Collinsella aerofaciens]	WP_117637499.1 ATP-binding cassette domain-containing protein [Collinsella sp. TF07-1]	WP_117637499.1 ATP-binding cassette domain-containing protein [Collinsella sp. TF07-1]	WP_117637499.1 ATP-binding cassette domain-containing protein [Collinsella sp. TF07-1]	WP_009140667.1 ATP-binding cassette domain-containing protein [Collinsella tanakaei]
AT12_0149	WP_161144754.1 hypothetical protein [Collinsella aerofaciens]
AT12_0150	WP_117655314.1 C69 family dipeptidase [Collinsella sp. TF11-5AC]	WP_099431503.1 C69 family dipeptidase [Collinsella aerofaciens]	WP_099431503.1 C69 family dipeptidase [Collinsella aerofaciens]	WP_161144753.1 C69 family dipeptidase [Collinsella aerofaciens]	WP_158550233.1 C69 family dipeptidase [Collinsella sp. TF09-1AT]
AT12_0151
AT12_0152	WP_006234316.1 NAD(+)/NADH kinase [Collinsella aerofaciens]	WP_006234316.1 NAD(+)/NADH kinase [Collinsella aerofaciens]	WP_006234316.1 NAD(+)/NADH kinase [Collinsella aerofaciens]	WP_006234316.1 NAD(+)/NADH kinase [Collinsella aerofaciens]	WP_075843743.1 NAD(+)/NADH kinase [Collinsella bouchesdurhonensis]
AT12_0153	WP_006234315.1 MULTISPECIES: ribonuclease D [Collinsella]	WP_006234315.1 ribonuclease D [Collinsella]	WP_089573077.1 ribonuclease D [Collinsella]	WP_089573077.1 ribonuclease D [Collinsella]	WP_089573077.1 ribonuclease D [Collinsella]
AT12_0154	WP_117635400.1 zinc metallopeptidase [Collinsella sp. TF08-11AT]	WP_117635400.1 zinc metallopeptidase [Collinsella sp. TF08-11AT]	WP_035137918.1 zinc metallopeptidase [Collinsella sp. 4_8_47FAA]	WP_035137918.1 zinc metallopeptidase [Collinsella sp. 4_8_47FAA]	WP_144687754.1 zinc metallopeptidase [Enorma shizhengliae]
AT12_0155	WP_040358332.1 exodeoxyribonuclease VII large subunit [Collinsella aerofaciens]	WP_195919569.1 exodeoxyribonuclease VII large subunit [Collinsella aerofaciens]	WP_195919569.1 exodeoxyribonuclease VII large subunit [Collinsella aerofaciens]	WP_195919569.1 exodeoxyribonuclease VII large subunit [Collinsella aerofaciens]	WP_009140661.1 exodeoxyribonuclease VII large subunit [Collinsella tanakaei]
AT12_0156	WP_006234311.1 MULTISPECIES: exodeoxyribonuclease VII small subunit [Collinsella]	WP_006234311.1 exodeoxyribonuclease VII small subunit [Collinsella]	WP_117773930.1 exodeoxyribonuclease VII small subunit [Collinsella]	WP_117773930.1 exodeoxyribonuclease VII small subunit [Collinsella]	WP_195420291.1 exodeoxyribonuclease VII small subunit [Collinsella sp. D33t1_170424_A12]
AT12_0157	WP_195620543.1 histidine triad nucleotide-binding protein [Collinsella aerofaciens]	WP_195620543.1 histidine triad nucleotide-binding protein [Collinsella aerofaciens]	WP_006234310.1 histidine triad nucleotide-binding protein [Collinsella]	WP_152070512.1 histidine triad nucleotide-binding protein [Collinsella sp. AK_207A]	WP_152070512.1 histidine triad nucleotide-binding protein [Collinsella sp. AK_207A]
AT12_0158	WP_195444453.1 LysR family transcriptional regulator [Collinsella aerofaciens]	WP_117635399.1 LysR family transcriptional regulator [Collinsella sp. TF08-11AT]	WP_117635399.1 LysR family transcriptional regulator [Collinsella sp. TF08-11AT]	WP_117635399.1 LysR family transcriptional regulator [Collinsella sp. TF08-11AT]	WP_117635399.1 LysR family transcriptional regulator [Collinsella sp. TF08-11AT]
AT12_0159	WP_138374494.1 MFS transporter [Collinsella aerofaciens]	WP_138374494.1 MFS transporter [Collinsella aerofaciens]	WP_161170680.1 MFS transporter [Collinsella aerofaciens]	WP_161170680.1 MFS transporter [Collinsella aerofaciens]	WP_161170680.1 MFS transporter [Collinsella aerofaciens]
AT12_0160	WP_006234305.1 MULTISPECIES: acetate kinase [Collinsella]	WP_006234305.1 acetate kinase [Collinsella]	WP_055252343.1 acetate kinase [Collinsella]	WP_055252343.1 acetate kinase [Collinsella]	WP_055252343.1 acetate kinase [Collinsella]
AT12_0161	WP_117745913.1 acetate kinase [Collinsella sp. TF05-9AC]	WP_117745913.1 acetate kinase [Collinsella sp. TF05-9AC]	WP_055252342.1 acetate kinase [Collinsella]	WP_055252342.1 acetate kinase [Collinsella]	WP_055252342.1 acetate kinase [Collinsella]
AT12_0162	WP_006234296.1 MULTISPECIES: phosphate acetyltransferase [Collinsella]	WP_006234296.1 phosphate acetyltransferase [Collinsella]	WP_124786334.1 phosphate acetyltransferase [Collinsella aerofaciens]	WP_226371964.1 phosphate acetyltransferase [Olsenella gallinarum]	WP_226371964.1 phosphate acetyltransferase [Olsenella gallinarum]
AT12_0163	WP_161159693.1 UDP-galactopyranose mutase [Collinsella aerofaciens]	WP_117745914.1 UDP-galactopyranose mutase [Collinsella sp. TF05-9AC]	WP_138112167.1 UDP-galactopyranose mutase [Collinsella aerofaciens]	WP_144687761.1 UDP-galactopyranose mutase [Enorma shizhengliae]	WP_144687761.1 UDP-galactopyranose mutase [Enorma shizhengliae]
AT12_0164	WP_195239110.1 glycosyltransferase [Collinsella aerofaciens]	WP_195239110.1 glycosyltransferase [Collinsella aerofaciens]	WP_215673854.1 glycosyltransferase [Collinsella aerofaciens]	WP_040220653.1 glycosyltransferase [Collinsella bouchesdurhonensis]	WP_118271395.1 glycosyltransferase family 2 protein [Collinsella intestinalis]
AT12_0165	WP_118205995.1 P1 family peptidase [Collinsella sp. AM17-1]	WP_118205995.1 P1 family peptidase [Collinsella sp. AM17-1]	WP_215673856.1 P1 family peptidase [Collinsella aerofaciens]	WP_215673856.1 P1 family peptidase [Collinsella aerofaciens]	WP_215673856.1 P1 family peptidase [Collinsella aerofaciens]
AT12_0166	WP_117635392.1 MULTISPECIES: Maf family protein [Collinsella]	WP_117635392.1 Maf family protein [Collinsella]	WP_089573088.1 Maf family protein [Collinsella]	WP_089573088.1 Maf family protein [Collinsella]	WP_089573088.1 Maf family protein [Collinsella]
AT12_0167	WP_035137928.1 DJ-1/PfpI family protein [Collinsella sp. 4_8_47FAA]	WP_019128527.1 DJ-1/PfpI family protein [Enorma]	WP_094335645.1 DJ-1/PfpI family protein [[Collinsella] massiliensis]	WP_094335645.1 DJ-1/PfpI family protein [[Collinsella] massiliensis]	WP_216278980.1 DJ-1/PfpI family protein [Collinsella sp. zg1085]
AT12_0168	WP_006234290.1 DMT family transporter [Collinsella aerofaciens]	WP_006234290.1 DMT family transporter [Collinsella aerofaciens]	WP_059056091.1 DMT family transporter [Tractidigestivibacter scatoligenes]	WP_059056091.1 DMT family transporter [Tractidigestivibacter scatoligenes]	WP_202805494.1 DMT family transporter [Bifidobacterium pullorum]
AT12_0169	WP_117583936.1 MULTISPECIES: 6-phospho-beta-glucosidase [unclassified Collinsella]	WP_117583936.1 6-phospho-beta-glucosidase [unclassified Collinsella]	WP_006234288.1 6-phospho-beta-glucosidase [Collinsella aerofaciens]	WP_006234288.1 6-phospho-beta-glucosidase [Collinsella aerofaciens]	WP_072371682.1 6-phospho-beta-glucosidase [Thermophilibacter mediterraneus]
AT12_0170	WP_118385283.1 PTS transporter subunit EIIC [Collinsella sp. AF33-16]	WP_118385283.1 PTS transporter subunit EIIC [Collinsella sp. AF33-16]	WP_204542059.1 PTS transporter subunit EIIC [Collinsella tanakaei]	WP_072371685.1 glucose PTS transporter subunit IIA [Thermophilibacter mediterraneus]	WP_072371685.1 glucose PTS transporter subunit IIA [Thermophilibacter mediterraneus]
AT12_0171	WP_197032199.1 MULTISPECIES: IS3 family transposase [unclassified Collinsella]	WP_197032199.1 IS3 family transposase [unclassified Collinsella]	WP_197032199.1 IS3 family transposase [unclassified Collinsella]	WP_197032199.1 IS3 family transposase [unclassified Collinsella]	WP_197032199.1 IS3 family transposase [unclassified Collinsella]
AT12_0172	WP_195569131.1 23S rRNA (uracil(1939)-C(5))-methyltransferase RlmD [Collinsella aerofaciens]	WP_195569131.1 23S rRNA (uracil(1939)-C(5))-methyltransferase RlmD [Collinsella aerofaciens]	WP_089573089.1 23S rRNA (uracil(1939)-C(5))-methyltransferase RlmD [Collinsella]	WP_089573089.1 23S rRNA (uracil(1939)-C(5))-methyltransferase RlmD [Collinsella]	WP_089573089.1 23S rRNA (uracil(1939)-C(5))-methyltransferase RlmD [Collinsella]
AT12_0173	WP_225093424.1 polyphosphate kinase 1 [Collinsella aerofaciens]	WP_117757321.1 polyphosphate kinase 1 [Collinsella]	WP_117763740.1 polyphosphate kinase 1 [Collinsella sp. TM10-22]	WP_117763740.1 polyphosphate kinase 1 [Collinsella sp. TM10-22]	WP_117763740.1 polyphosphate kinase 1 [Collinsella sp. TM10-22]
AT12_0174	WP_006234281.1 MULTISPECIES: arginine deiminase [Collinsella]	WP_195520522.1 arginine deiminase [Collinsella aerofaciens]	WP_118103633.1 arginine deiminase [Collinsella intestinalis]	WP_118450815.1 arginine deiminase [Collinsella sp. AF29-7AC]	WP_118450815.1 arginine deiminase [Collinsella sp. AF29-7AC]
AT12_0175	WP_117794836.1 aminotransferase [Collinsella sp. TM05-38]	WP_117655984.1 aminotransferase [unclassified Collinsella]	WP_089573693.1 aminotransferase [Collinsella]	WP_089573693.1 aminotransferase [Collinsella]	WP_006361871.1 aminotransferase [Slackia]
AT12_0176	WP_099431521.1 MULTISPECIES: ornithine carbamoyltransferase [Collinsella]	WP_099431521.1 ornithine carbamoyltransferase [Collinsella]	WP_099431521.1 ornithine carbamoyltransferase [Collinsella]	WP_066662276.1 ornithine carbamoyltransferase [Denitrobacterium detoxificans]	WP_066662276.1 ornithine carbamoyltransferase [Denitrobacterium detoxificans]
AT12_0177	WP_195403979.1 YfcC family protein [Collinsella aerofaciens]	WP_195403979.1 YfcC family protein [Collinsella aerofaciens]	WP_117638234.1 YfcC family protein [Collinsella sp. TF07-1]	WP_117638234.1 YfcC family protein [Collinsella sp. TF07-1]	WP_117638234.1 YfcC family protein [Collinsella sp. TF07-1]
AT12_0178	WP_006234276.1 MULTISPECIES: DUF1846 domain-containing protein [Collinsella]	XP_001325291.1 ATP-dependent Zn protease [Trichomonas vaginalis G3]	XP_001325291.1 ATP-dependent Zn protease [Trichomonas vaginalis G3]	XP_001325291.1 ATP-dependent Zn protease [Trichomonas vaginalis G3]	XP_001325291.1 ATP-dependent Zn protease [Trichomonas vaginalis G3]
AT12_0179	WP_040358312.1 MULTISPECIES: hypothetical protein [Collinsella]
AT12_0180	WP_117758737.1 MULTISPECIES: CTP synthase [unclassified Collinsella]	WP_117747069.1 CTP synthase [Collinsella sp. TF05-9AC]	WP_006234274.1 CTP synthase [Collinsella]	WP_087356218.1 CTP synthase [Collinsella sp. An7]	WP_087356218.1 CTP synthase [Collinsella sp. An7]
AT12_0181	WP_172544915.1 site-specific tyrosine recombinase XerD [Collinsella aerofaciens]	WP_199586038.1 tyrosine recombinase XerD [Collinsella sp. AF11-11]	WP_187361802.1 tyrosine recombinase XerD [Collinsella]	WP_187361802.1 tyrosine recombinase XerD [Collinsella]	WP_187361802.1 tyrosine recombinase XerD [Collinsella]
AT12_0182	WP_006234269.1 MULTISPECIES: division/cell wall cluster transcriptional repressor MraZ [Collinsella]	WP_006234269.1 division/cell wall cluster transcriptional repressor MraZ [Collinsella]	WP_006234269.1 division/cell wall cluster transcriptional repressor MraZ [Collinsella]	WP_006234269.1 division/cell wall cluster transcriptional repressor MraZ [Collinsella]	WP_006234269.1 division/cell wall cluster transcriptional repressor MraZ [Collinsella]
AT12_0183	WP_006234266.1 MULTISPECIES: 16S rRNA (cytosine(1402)-N(4))-methyltransferase RsmH [Collinsella]	WP_071784304.1 16S rRNA (cytosine(1402)-N(4))-methyltransferase RsmH [Enorma]	WP_071784304.1 16S rRNA (cytosine(1402)-N(4))-methyltransferase RsmH [Enorma]	WP_144744324.1 16S rRNA (cytosine(1402)-N(4))-methyltransferase RsmH [Enorma burkinafasonensis]	WP_144744324.1 16S rRNA (cytosine(1402)-N(4))-methyltransferase RsmH [Enorma burkinafasonensis]
AT12_0184	WP_152067760.1 hypothetical protein [Collinsella aerofaciens]	WP_009140634.1 cell division protein FtsL [Collinsella tanakaei]	WP_009140634.1 cell division protein FtsL [Collinsella tanakaei]	WP_009140634.1 cell division protein FtsL [Collinsella tanakaei]	WP_009140634.1 cell division protein FtsL [Collinsella tanakaei]
AT12_0185	WP_192934350.1 penicillin-binding protein 2 [Collinsella aerofaciens]	WP_192934350.1 penicillin-binding protein 2 [Collinsella aerofaciens]	WP_192934350.1 penicillin-binding protein 2 [Collinsella aerofaciens]	WP_192934350.1 penicillin-binding protein 2 [Collinsella aerofaciens]	WP_192934350.1 penicillin-binding protein 2 [Collinsella aerofaciens]
AT12_0186	WP_117786676.1 MULTISPECIES: UDP-N-acetylmuramoyl-tripeptide--D-alanyl-D-alanine ligase [Collinsella]	WP_117786676.1 UDP-N-acetylmuramoyl-tripeptide--D-alanyl-D-alanine ligase [Collinsella]	WP_117636012.1 UDP-N-acetylmuramoyl-tripeptide--D-alanyl-D-alanine ligase [Collinsella sp. TF08-11AT]	WP_117636012.1 UDP-N-acetylmuramoyl-tripeptide--D-alanyl-D-alanine ligase [Collinsella sp. TF08-11AT]	WP_117636012.1 UDP-N-acetylmuramoyl-tripeptide--D-alanyl-D-alanine ligase [Collinsella sp. TF08-11AT]
AT12_0187	WP_006234262.1 MULTISPECIES: phospho-N-acetylmuramoyl-pentapeptide-transferase [Collinsella]	WP_006234262.1 phospho-N-acetylmuramoyl-pentapeptide-transferase [Collinsella]	WP_006234262.1 phospho-N-acetylmuramoyl-pentapeptide-transferase [Collinsella]	WP_055251660.1 phospho-N-acetylmuramoyl-pentapeptide-transferase [Collinsella]	WP_013708615.1 phospho-N-acetylmuramoyl-pentapeptide-transferase [Coriobacterium glomerans]
AT12_0188	WP_118270901.1 UDP-N-acetylmuramoyl-L-alanine--D-glutamate ligase [Collinsella sp. AM15-2]	WP_072415308.1 UDP-N-acetylmuramoyl-L-alanine--D-glutamate ligase [Collinsella phocaeensis]	WP_072415308.1 UDP-N-acetylmuramoyl-L-alanine--D-glutamate ligase [Collinsella phocaeensis]	WP_072415308.1 UDP-N-acetylmuramoyl-L-alanine--D-glutamate ligase [Collinsella phocaeensis]	WP_072415308.1 UDP-N-acetylmuramoyl-L-alanine--D-glutamate ligase [Collinsella phocaeensis]
AT12_0189	WP_196022523.1 putative lipid II flippase FtsW [Collinsella aerofaciens]	WP_156124140.1 FtsW/RodA/SpoVE family cell cycle protein [Collinsella bouchesdurhonensis]	WP_156124140.1 FtsW/RodA/SpoVE family cell cycle protein [Collinsella bouchesdurhonensis]	WP_156124140.1 FtsW/RodA/SpoVE family cell cycle protein [Collinsella bouchesdurhonensis]	WP_156124140.1 FtsW/RodA/SpoVE family cell cycle protein [Collinsella bouchesdurhonensis]
AT12_0190	WP_138374478.1 undecaprenyldiphospho-muramoylpentapeptide beta-N-acetylglucosaminyltransferase [Collinsella aerofaciens]	WP_126421571.1 UDP-N-acetylglucosamine--N-acetylmuramyl-(pentapeptide) pyrophosphoryl-undecaprenol N-acetylglucosamine transferase [Parolsenella catena]	WP_126421571.1 UDP-N-acetylglucosamine--N-acetylmuramyl-(pentapeptide) pyrophosphoryl-undecaprenol N-acetylglucosamine transferase [Parolsenella catena]	WP_126421571.1 UDP-N-acetylglucosamine--N-acetylmuramyl-(pentapeptide) pyrophosphoryl-undecaprenol N-acetylglucosamine transferase [Parolsenella catena]	WP_154054028.1 UDP-N-acetylglucosamine--N-acetylmuramyl-(pentapeptide) pyrophosphoryl-undecaprenol N-acetylglucosamine transferase [Olsenella uli]
AT12_0191	WP_055286074.1 MULTISPECIES: UDP-N-acetylmuramate--L-alanine ligase [Collinsella]	WP_204829030.1 UDP-N-acetylmuramate--L-alanine ligase [Olsenella sp. CU969]	WP_204829030.1 UDP-N-acetylmuramate--L-alanine ligase [Olsenella sp. CU969]	WP_204829030.1 UDP-N-acetylmuramate--L-alanine ligase [Olsenella sp. CU969]	WP_204829030.1 UDP-N-acetylmuramate--L-alanine ligase [Olsenella sp. CU969]
AT12_0192	WP_006234257.1 MULTISPECIES: UDP-N-acetylmuramate dehydrogenase [Collinsella]	WP_006234257.1 UDP-N-acetylmuramate dehydrogenase [Collinsella]	WP_055251670.1 UDP-N-acetylmuramate dehydrogenase [Collinsella aerofaciens]	WP_055251670.1 UDP-N-acetylmuramate dehydrogenase [Collinsella aerofaciens]	WP_019238701.1 UDP-N-acetylmuramate dehydrogenase [Enorma]
AT12_0193	WP_082222893.1 FtsQ-type POTRA domain-containing protein [Collinsella aerofaciens]	WP_082222893.1 FtsQ-type POTRA domain-containing protein [Collinsella aerofaciens]	WP_082222893.1 FtsQ-type POTRA domain-containing protein [Collinsella aerofaciens]	WP_082222893.1 FtsQ-type POTRA domain-containing protein [Collinsella aerofaciens]	WP_082222893.1 FtsQ-type POTRA domain-containing protein [Collinsella aerofaciens]
AT12_0194	WP_022094491.1 MULTISPECIES: cell division protein FtsZ [Collinsella]	WP_022094491.1 cell division protein FtsZ [Collinsella]	WP_022094491.1 cell division protein FtsZ [Collinsella]	WP_022094491.1 cell division protein FtsZ [Collinsella]	WP_147556168.1 cell division protein FtsZ [Olsenella timonensis]
AT12_0195	WP_215675018.1 laccase domain-containing protein [Collinsella aerofaciens]	WP_215675018.1 laccase domain-containing protein [Collinsella aerofaciens]	WP_215675018.1 laccase domain-containing protein [Collinsella aerofaciens]	WP_215675018.1 laccase domain-containing protein [Collinsella aerofaciens]	WP_215675018.1 laccase domain-containing protein [Collinsella aerofaciens]
AT12_0196	WP_055251678.1 MULTISPECIES: phosphate ABC transporter substrate-binding protein [Collinsella]	WP_055251678.1 phosphate ABC transporter substrate-binding protein [Collinsella]	WP_006234252.1 phosphate ABC transporter substrate-binding protein [Collinsella aerofaciens]	WP_006234252.1 phosphate ABC transporter substrate-binding protein [Collinsella aerofaciens]	WP_226803248.1 phosphate ABC transporter substrate-binding protein [Collinsella intestinalis]
AT12_0197	WP_195192448.1 phosphate ABC transporter permease subunit PstC [Collinsella aerofaciens]	WP_067260040.1 phosphate ABC transporter permease subunit PstC [Methanobrevibacter cuticularis]	WP_067260040.1 phosphate ABC transporter permease subunit PstC [Methanobrevibacter cuticularis]	WP_066972389.1 phosphate ABC transporter permease subunit PstC [Methanobrevibacter filiformis]	WP_066972389.1 phosphate ABC transporter permease subunit PstC [Methanobrevibacter filiformis]
AT12_0198	WP_006234250.1 MULTISPECIES: phosphate ABC transporter permease PstA [Collinsella]	WP_117800726.1 phosphate ABC transporter permease PstA [Collinsella]	WP_117734955.1 phosphate ABC transporter permease PstA [unclassified Collinsella]	WP_006722405.1 phosphate ABC transporter permease PstA [Collinsella intestinalis]	WP_126423363.1 phosphate ABC transporter permease PstA [Parolsenella catena]
AT12_0199	WP_055251686.1 phosphate ABC transporter ATP-binding protein PstB [Collinsella aerofaciens]	WP_089571588.1 phosphate ABC transporter ATP-binding protein PstB [Collinsella]	WP_006234249.1 phosphate ABC transporter ATP-binding protein PstB [Collinsella aerofaciens]	WP_006234249.1 phosphate ABC transporter ATP-binding protein PstB [Collinsella aerofaciens]	WP_006234249.1 phosphate ABC transporter ATP-binding protein PstB [Collinsella aerofaciens]
AT12_0200	WP_161162099.1 MULTISPECIES: phosphate uptake regulator PhoU [Collinsella]	WP_161162099.1 phosphate uptake regulator PhoU [Collinsella]	WP_117636004.1 phosphate uptake regulator PhoU [Collinsella sp. TF08-11AT]	WP_117636004.1 phosphate uptake regulator PhoU [Collinsella sp. TF08-11AT]	WP_169277398.1 phosphate uptake regulator PhoU [Collinsella sp. KGMB02528]
AT12_0201	WP_148332193.1 YggS family pyridoxal phosphate-dependent enzyme [Collinsella aerofaciens]	WP_148332193.1 YggS family pyridoxal phosphate-dependent enzyme [Collinsella aerofaciens]	WP_225093435.1 YggS family pyridoxal phosphate-dependent enzyme [Collinsella aerofaciens]	WP_225093435.1 YggS family pyridoxal phosphate-dependent enzyme [Collinsella aerofaciens]	WP_225093435.1 YggS family pyridoxal phosphate-dependent enzyme [Collinsella aerofaciens]
AT12_0202	WP_006234245.1 MULTISPECIES: cell division protein SepF [Collinsella]	WP_006234245.1 cell division protein SepF [Collinsella]	WP_087429977.1 cell division protein SepF [Collinsella sp. An307]	WP_087411003.1 cell division protein SepF [Collinsella sp. An2]	WP_013708631.1 cell division protein SepF [Coriobacterium glomerans]
AT12_0203	WP_195919447.1 YggT family protein [Collinsella aerofaciens]	WP_055309821.1 YggT family protein [Collinsella aerofaciens]	WP_050766082.1 YggT family protein [Collinsella]	WP_050766082.1 YggT family protein [Collinsella]	WP_050766082.1 YggT family protein [Collinsella]
AT12_0204	WP_006234242.1 MULTISPECIES: DivIVA domain-containing protein [Collinsella]	WP_117746755.1 DivIVA domain-containing protein [Collinsella sp. TF05-9AC]	WP_118080366.1 DivIVA domain-containing protein [Collinsella]	WP_118080366.1 DivIVA domain-containing protein [Collinsella]	WP_204587668.1 DivIVA domain-containing protein [Collinsella tanakaei]
AT12_0205	WP_195444401.1 nitroreductase family protein [Collinsella aerofaciens]	WP_195444401.1 nitroreductase family protein [Collinsella aerofaciens]	WP_192924170.1 nitroreductase family protein [unclassified Collinsella]	WP_192924170.1 nitroreductase family protein [unclassified Collinsella]	WP_192924170.1 nitroreductase family protein [unclassified Collinsella]
AT12_0206	WP_006234238.1 MULTISPECIES: DUF47 family protein [Collinsella]
AT12_0207	WP_006234237.1 MULTISPECIES: inorganic phosphate transporter [Collinsella]	WP_195192441.1 inorganic phosphate transporter [Collinsella aerofaciens]	WP_195192441.1 inorganic phosphate transporter [Collinsella aerofaciens]	WP_195192441.1 inorganic phosphate transporter [Collinsella aerofaciens]	WP_195192441.1 inorganic phosphate transporter [Collinsella aerofaciens]
AT12_0208	WP_195232062.1 hypothetical protein [Collinsella aerofaciens]
AT12_0209	WP_195239084.1 Bax inhibitor-1 family protein [Collinsella aerofaciens]	WP_195239084.1 Bax inhibitor-1 family protein [Collinsella aerofaciens]	WP_217107772.1 Bax inhibitor-1 family protein [Collinsella]	WP_217107772.1 Bax inhibitor-1 family protein [Collinsella]	WP_217107772.1 Bax inhibitor-1 family protein [Collinsella]
AT12_0210	WP_195502915.1 TIGR02452 family protein [Collinsella aerofaciens]
AT12_0211	WP_117843475.1 MULTISPECIES: SGNH/GDSL hydrolase family protein [Collinsella]	WP_117843475.1 SGNH/GDSL hydrolase family protein [Collinsella]	WP_089571596.1 SGNH/GDSL hydrolase family protein [Collinsella]	WP_089571596.1 SGNH/GDSL hydrolase family protein [Collinsella]	WP_089571596.1 SGNH/GDSL hydrolase family protein [Collinsella]
AT12_0212	WP_117786658.1 MULTISPECIES: bifunctional hydroxymethylpyrimidine kinase/phosphomethylpyrimidine kinase [Collinsella]	WP_195919435.1 bifunctional hydroxymethylpyrimidine kinase/phosphomethylpyrimidine kinase [Collinsella aerofaciens]	WP_055251707.1 bifunctional hydroxymethylpyrimidine kinase/phosphomethylpyrimidine kinase [Collinsella aerofaciens]	WP_055251707.1 bifunctional hydroxymethylpyrimidine kinase/phosphomethylpyrimidine kinase [Collinsella aerofaciens]	WP_055251707.1 bifunctional hydroxymethylpyrimidine kinase/phosphomethylpyrimidine kinase [Collinsella aerofaciens]
AT12_0213	WP_195502812.1 phosphomethylpyrimidine synthase ThiC [Collinsella aerofaciens]	WP_205407572.1 phosphomethylpyrimidine synthase ThiC [Collinsella phocaeensis]	WP_006721312.1 phosphomethylpyrimidine synthase ThiC [Collinsella stercoris]	WP_218957900.1 phosphomethylpyrimidine synthase ThiC [Enorma shizhengliae]	WP_218957900.1 phosphomethylpyrimidine synthase ThiC [Enorma shizhengliae]
AT12_0214	WP_138112207.1 hypothetical protein [Collinsella aerofaciens]
AT12_0215	WP_117786655.1 MULTISPECIES: YaaA family protein [unclassified Collinsella]	WP_117786655.1 YaaA family protein [unclassified Collinsella]	WP_117854971.1 YaaA family protein [Collinsella sp. AF14-35]	WP_138374468.1 YaaA family protein [Collinsella aerofaciens]	WP_138374468.1 YaaA family protein [Collinsella aerofaciens]
AT12_0216	WP_152067741.1 aminopeptidase [Collinsella aerofaciens]	WP_152067741.1 aminopeptidase [Collinsella aerofaciens]	WP_089571601.1 aminopeptidase [Collinsella]	WP_040221355.1 aminopeptidase [Collinsella bouchesdurhonensis]	WP_126421504.1 aminopeptidase [Parolsenella catena]
AT12_0217	WP_089571602.1 MULTISPECIES: DNA polymerase I [Collinsella]	WP_123197169.1 DNA polymerase I [Slackia faecicanis]	WP_123197169.1 DNA polymerase I [Slackia faecicanis]	WP_123197169.1 DNA polymerase I [Slackia faecicanis]	WP_123197169.1 DNA polymerase I [Slackia faecicanis]
AT12_0218	WP_055286110.1 Cof-type HAD-IIB family hydrolase [Collinsella aerofaciens]	WP_118273595.1 Cof-type HAD-IIB family hydrolase [unclassified Collinsella]	WP_118273595.1 Cof-type HAD-IIB family hydrolase [unclassified Collinsella]	WP_118273595.1 Cof-type HAD-IIB family hydrolase [unclassified Collinsella]	WP_118273595.1 Cof-type HAD-IIB family hydrolase [unclassified Collinsella]
AT12_0219	WP_035138001.1 MULTISPECIES: argininosuccinate synthase [Collinsella]	WP_035138001.1 argininosuccinate synthase [Collinsella]	WP_117647260.1 argininosuccinate synthase [Collinsella]	WP_117647260.1 argininosuccinate synthase [Collinsella]	WP_144687878.1 argininosuccinate synthase [Enorma shizhengliae]
AT12_0220	WP_158550218.1 MULTISPECIES: hypothetical protein [Collinsella]
AT12_0221	WP_118328451.1 argininosuccinate lyase [Collinsella sp. AM09-41]	WP_118328451.1 argininosuccinate lyase [Collinsella sp. AM09-41]	WP_089571604.1 argininosuccinate lyase [Collinsella]	WP_089571604.1 argininosuccinate lyase [Collinsella]	WP_144687876.1 argininosuccinate lyase [Enorma shizhengliae]
AT12_0222	WP_006234152.1 MULTISPECIES: nucleoside-diphosphate kinase [Collinsella]	WP_006234152.1 nucleoside-diphosphate kinase [Collinsella]	WP_006234152.1 nucleoside-diphosphate kinase [Collinsella]	WP_035138006.1 nucleoside-diphosphate kinase [Collinsella]	WP_102337305.1 nucleoside-diphosphate kinase [Collinsella provencensis]
AT12_0223	WP_006234151.1 MULTISPECIES: ribose 5-phosphate isomerase B [Collinsella]	WP_006234151.1 ribose 5-phosphate isomerase B [Collinsella]	WP_089571605.1 ribose 5-phosphate isomerase B [Collinsella]	WP_089571605.1 ribose 5-phosphate isomerase B [Collinsella]	WP_089571605.1 ribose 5-phosphate isomerase B [Collinsella]
AT12_0224	WP_195520759.1 L-serine ammonia-lyase, iron-sulfur-dependent, subunit alpha [Collinsella aerofaciens]	WP_195520759.1 L-serine ammonia-lyase, iron-sulfur-dependent, subunit alpha [Collinsella aerofaciens]	WP_117762861.1 L-serine ammonia-lyase, iron-sulfur-dependent, subunit alpha [Collinsella sp. TM10-22]	WP_169277672.1 L-serine ammonia-lyase, iron-sulfur-dependent, subunit alpha [Collinsella sp. KGMB02528]	WP_083581662.1 L-serine ammonia-lyase, iron-sulfur-dependent, subunit alpha [Collinsella phocaeensis]
AT12_0225	WP_172677967.1 HAD family hydrolase [Collinsella aerofaciens]	WP_172677967.1 HAD family hydrolase [Collinsella aerofaciens]	WP_192934555.1 HAD hydrolase-like protein [Collinsella]	WP_192934555.1 HAD hydrolase-like protein [Collinsella]	WP_192934555.1 HAD hydrolase-like protein [Collinsella]
AT12_0226	WP_022095232.1 MULTISPECIES: 30S ribosomal protein S1 [Collinsella]	WP_022095232.1 30S ribosomal protein S1 [Collinsella]	WP_216278175.1 30S ribosomal protein S1 [Collinsella sp. zg1085]	WP_066304344.1 30S ribosomal protein S1 [Atopobium deltae]	WP_066304344.1 30S ribosomal protein S1 [Atopobium deltae]
AT12_0227	WP_197036668.1 YigZ family protein [Collinsella aerofaciens]	WP_197036668.1 YigZ family protein [Collinsella aerofaciens]	WP_171021483.1 YigZ family protein [Collinsella aerofaciens]	WP_171021483.1 YigZ family protein [Collinsella aerofaciens]	WP_022386972.1 YigZ family protein [Collinsella bouchesdurhonensis]
AT12_0228	WP_117637546.1 MULTISPECIES: C-GCAxxG-C-C family protein [Collinsella]	WP_117637546.1 C-GCAxxG-C-C family protein [Collinsella]	WP_161115557.1 C-GCAxxG-C-C family protein [Collinsella aerofaciens]	WP_199577673.1 C-GCAxxG-C-C family protein [Collinsella]	WP_199577673.1 C-GCAxxG-C-C family protein [Collinsella]
AT12_0229	WP_152067732.1 O-acetylhomoserine aminocarboxypropyltransferase/cysteine synthase [Collinsella aerofaciens]	WP_152067732.1 O-acetylhomoserine aminocarboxypropyltransferase/cysteine synthase [Collinsella aerofaciens]	WP_215673428.1 PLP-dependent transferase [Collinsella aerofaciens]	WP_215673428.1 PLP-dependent transferase [Collinsella aerofaciens]	WP_194372185.1 O-acetylhomoserine aminocarboxypropyltransferase/cysteine synthase [Olsenella sp. LZLJ-2]
AT12_0230	WP_217107788.1 MULTISPECIES: MFS transporter [Collinsella]	WP_154053437.1 MFS transporter [Olsenella uli]	WP_154053437.1 MFS transporter [Olsenella uli]	WP_154053437.1 MFS transporter [Olsenella uli]	WP_154053437.1 MFS transporter [Olsenella uli]
AT12_0231	WP_117564969.1 MULTISPECIES: xanthine phosphoribosyltransferase [unclassified Collinsella]	WP_117564969.1 xanthine phosphoribosyltransferase [unclassified Collinsella]	WP_117758705.1 xanthine phosphoribosyltransferase [Collinsella]	WP_117758705.1 xanthine phosphoribosyltransferase [Collinsella]	WP_006289124.1 xanthine phosphoribosyltransferase [Parascardovia denticolens]
AT12_0232	WP_217750456.1 peptide chain release factor-like protein [Collinsella aerofaciens]	WP_217750456.1 peptide chain release factor-like protein [Collinsella aerofaciens]	WP_199580814.1 peptide chain release factor-like protein [Collinsella sp. AM42-18AC]	WP_199580814.1 peptide chain release factor-like protein [Collinsella sp. AM42-18AC]	WP_199580814.1 peptide chain release factor-like protein [Collinsella sp. AM42-18AC]
AT12_0233	WP_148331226.1 diacylglycerol kinase family lipid kinase [Collinsella aerofaciens]	WP_118271468.1 diacylglycerol kinase family lipid kinase [Collinsella intestinalis]	WP_226803246.1 diacylglycerol kinase family lipid kinase [Collinsella intestinalis]	WP_226803246.1 diacylglycerol kinase family lipid kinase [Collinsella intestinalis]	WP_226803246.1 diacylglycerol kinase family lipid kinase [Collinsella intestinalis]
AT12_0234	WP_199575590.1 MULTISPECIES: chloride channel protein [unclassified Collinsella]	WP_199575590.1 chloride channel protein [unclassified Collinsella]	WP_117743612.1 chloride channel protein [unclassified Collinsella]	WP_066832853.1 chloride channel protein [Collinsella ihuae]	WP_066832853.1 chloride channel protein [Collinsella ihuae]
AT12_0235	WP_217107792.1 MULTISPECIES: molybdopterin molybdotransferase MoeA [Collinsella]	WP_217107792.1 molybdopterin molybdotransferase MoeA [Collinsella]	WP_089571946.1 molybdopterin molybdotransferase MoeA [Collinsella]	WP_089571946.1 molybdopterin molybdotransferase MoeA [Collinsella]	WP_089571946.1 molybdopterin molybdotransferase MoeA [Collinsella]
AT12_0236	WP_118094097.1 MULTISPECIES: MogA/MoaB family molybdenum cofactor biosynthesis protein [Collinsella]	WP_118094097.1 MogA/MoaB family molybdenum cofactor biosynthesis protein [Collinsella]	WP_205217208.1 MogA/MoaB family molybdenum cofactor biosynthesis protein [Collinsella aerofaciens]	WP_205217208.1 MogA/MoaB family molybdenum cofactor biosynthesis protein [Collinsella aerofaciens]	WP_205217208.1 MogA/MoaB family molybdenum cofactor biosynthesis protein [Collinsella aerofaciens]
AT12_0237	WP_117734320.1 MULTISPECIES: IS200/IS605 family transposase [unclassified Collinsella]	WP_117734320.1 IS200/IS605 family transposase [unclassified Collinsella]	WP_225093946.1 IS200/IS605 family transposase [Collinsella aerofaciens]	WP_084976030.1 IS200/IS605 family transposase [Streptococcus]	WP_222357385.1 IS200/IS605 family transposase [Streptococcus suis]
AT12_0238	WP_225093454.1 molybdate ABC transporter substrate-binding protein [Collinsella aerofaciens]	WP_225093454.1 molybdate ABC transporter substrate-binding protein [Collinsella aerofaciens]	WP_089571615.1 molybdate ABC transporter substrate-binding protein [Collinsella]	WP_089571615.1 molybdate ABC transporter substrate-binding protein [Collinsella]	WP_089571615.1 molybdate ABC transporter substrate-binding protein [Collinsella]
AT12_0239	WP_117746409.1 molybdate ABC transporter permease subunit [Collinsella sp. TF05-9AC]	WP_040619013.1 molybdate ABC transporter permease subunit [Slackia exigua]	WP_039993274.1 molybdate ABC transporter permease subunit [Slackia sp. CM382]	WP_039993274.1 molybdate ABC transporter permease subunit [Slackia sp. CM382]	WP_039993274.1 molybdate ABC transporter permease subunit [Slackia sp. CM382]
AT12_0240	WP_196031902.1 MULTISPECIES: ATP-binding cassette domain-containing protein [Collinsella]	WP_117629423.1 ATP-binding cassette domain-containing protein [unclassified Collinsella]	WP_152076115.1 ATP-binding cassette domain-containing protein [Collinsella aerofaciens]	WP_152076115.1 ATP-binding cassette domain-containing protein [Collinsella aerofaciens]	WP_006722431.1 ATP-binding cassette domain-containing protein [Collinsella intestinalis]
AT12_0241	WP_117637556.1 MULTISPECIES: 2-hydroxyacyl-CoA dehydratase family protein [Collinsella]	WP_196025410.1 2-hydroxyacyl-CoA dehydratase family protein [Collinsella aerofaciens]	WP_217107794.1 2-hydroxyacyl-CoA dehydratase [Collinsella]	WP_073295514.1 2-hydroxyacyl-CoA dehydratase family protein [Parolsenella massiliensis]	WP_073295514.1 2-hydroxyacyl-CoA dehydratase family protein [Parolsenella massiliensis]
AT12_0242	WP_196031906.1 2-hydroxyacyl-CoA dehydratase family protein [Collinsella aerofaciens]	WP_055286141.1 2-hydroxyacyl-CoA dehydratase family protein [Collinsella aerofaciens]	WP_225093458.1 2-hydroxyacyl-CoA dehydratase family protein [Collinsella aerofaciens]	WP_225093458.1 2-hydroxyacyl-CoA dehydratase family protein [Collinsella aerofaciens]	WP_194370471.1 2-hydroxyacyl-CoA dehydratase family protein [Olsenella sp. LZLJ-2]
AT12_0243	WP_055286143.1 acyl-CoA dehydratase activase [Collinsella aerofaciens]	WP_055286143.1 acyl-CoA dehydratase activase [Collinsella aerofaciens]	WP_117564978.1 acyl-CoA dehydratase activase [unclassified Collinsella]	WP_226798316.1 acyl-CoA dehydratase activase [Collinsella aerofaciens]	WP_204564573.1 acyl-CoA dehydratase activase [Collinsella tanakaei]
AT12_0244	WP_225093459.1 selenide, water dikinase SelD [Collinsella aerofaciens]	WP_225093459.1 selenide, water dikinase SelD [Collinsella aerofaciens]	WP_195193036.1 selenide, water dikinase SelD [Collinsella aerofaciens]	WP_195193036.1 selenide, water dikinase SelD [Collinsella aerofaciens]	WP_195193036.1 selenide, water dikinase SelD [Collinsella aerofaciens]
AT12_0245	WP_055286145.1 MULTISPECIES: sulfurtransferase-like selenium metabolism protein YedF [Collinsella]	WP_055286145.1 sulfurtransferase-like selenium metabolism protein YedF [Collinsella]	WP_089571623.1 sulfurtransferase-like selenium metabolism protein YedF [Collinsella]	WP_089571623.1 sulfurtransferase-like selenium metabolism protein YedF [Collinsella]	WP_089571623.1 sulfurtransferase-like selenium metabolism protein YedF [Collinsella]
AT12_0246	WP_195193038.1 DUF3343 domain-containing protein [Collinsella aerofaciens]
AT12_0247	WP_161115548.1 aminotransferase class V-fold PLP-dependent enzyme [Collinsella aerofaciens]	WP_036100151.1 aminotransferase class V-fold PLP-dependent enzyme [Leptotrichia sp. oral taxon 215]	WP_036100151.1 aminotransferase class V-fold PLP-dependent enzyme [Leptotrichia sp. oral taxon 215]	WP_036100151.1 aminotransferase class V-fold PLP-dependent enzyme [Leptotrichia sp. oral taxon 215]	WP_036100151.1 aminotransferase class V-fold PLP-dependent enzyme [Leptotrichia sp. oral taxon 215]
AT12_0248	WP_055251604.1 branched-chain amino acid transport system II carrier protein [Collinsella aerofaciens]	WP_055251604.1 branched-chain amino acid transport system II carrier protein [Collinsella aerofaciens]	WP_089571626.1 branched-chain amino acid transport system II carrier protein [Collinsella]	WP_089571626.1 branched-chain amino acid transport system II carrier protein [Collinsella]	WP_089571626.1 branched-chain amino acid transport system II carrier protein [Collinsella]
AT12_0249	WP_196022393.1 type II toxin-antitoxin system VapC family toxin [Collinsella aerofaciens]	WP_196022393.1 type II toxin-antitoxin system VapC family toxin [Collinsella aerofaciens]	WP_195444597.1 type II toxin-antitoxin system VapC family toxin [Collinsella aerofaciens]	WP_187324700.1 type II toxin-antitoxin system VapC family toxin [Collinsella aerofaciens]	WP_187324700.1 type II toxin-antitoxin system VapC family toxin [Collinsella aerofaciens]
AT12_0250	WP_158554596.1 MULTISPECIES: type II toxin-antitoxin system RelB/DinJ family antitoxin [Collinsella]	WP_158554596.1 type II toxin-antitoxin system RelB/DinJ family antitoxin [Collinsella]	WP_195246104.1 type II toxin-antitoxin system RelB/DinJ family antitoxin [Collinsella aerofaciens]	WP_195246104.1 type II toxin-antitoxin system RelB/DinJ family antitoxin [Collinsella aerofaciens]	WP_195246104.1 type II toxin-antitoxin system RelB/DinJ family antitoxin [Collinsella aerofaciens]
AT12_0251	WP_022095206.1 MULTISPECIES: 4Fe-4S dicluster domain-containing protein [Collinsella]	WP_022095206.1 4Fe-4S dicluster domain-containing protein [Collinsella]	WP_022095206.1 4Fe-4S dicluster domain-containing protein [Collinsella]	WP_022095206.1 4Fe-4S dicluster domain-containing protein [Collinsella]	WP_022095206.1 4Fe-4S dicluster domain-containing protein [Collinsella]
AT12_0252	WP_195246103.1 formate dehydrogenase subunit alpha [Collinsella aerofaciens]	WP_006234117.1 molybdopterin-dependent oxidoreductase [Collinsella]	WP_197036674.1 molybdopterin-dependent oxidoreductase [Collinsella aerofaciens]	WP_197036674.1 molybdopterin-dependent oxidoreductase [Collinsella aerofaciens]	WP_080801639.1 formate dehydrogenase subunit alpha [Arabia massiliensis]
AT12_0253	WP_199576324.1 molybdopterin-dependent oxidoreductase [Collinsella sp. AM17-1]	WP_012802514.1 formate dehydrogenase H subunit alpha, selenocysteine-containing [Cryptobacterium curtum]	WP_012802514.1 formate dehydrogenase H subunit alpha, selenocysteine-containing [Cryptobacterium curtum]	WP_012802514.1 formate dehydrogenase H subunit alpha, selenocysteine-containing [Cryptobacterium curtum]	WP_012802514.1 formate dehydrogenase H subunit alpha, selenocysteine-containing [Cryptobacterium curtum]
AT12_0254	WP_022095203.1 MULTISPECIES: 4Fe-4S dicluster domain-containing protein [Collinsella]	WP_022095203.1 4Fe-4S dicluster domain-containing protein [Collinsella]	WP_022095203.1 4Fe-4S dicluster domain-containing protein [Collinsella]	WP_022095203.1 4Fe-4S dicluster domain-containing protein [Collinsella]	WP_022095203.1 4Fe-4S dicluster domain-containing protein [Collinsella]
AT12_0255	WP_138374444.1 hydrogenase 4 subunit B [Collinsella aerofaciens]	WP_055286164.1 hydrogenase 4 subunit B [Collinsella aerofaciens]	WP_161159831.1 hydrogenase 4 subunit B [Collinsella aerofaciens]	WP_089571630.1 hydrogenase 4 subunit B [Collinsella]	WP_089571630.1 hydrogenase 4 subunit B [Collinsella]
AT12_0256	WP_195239654.1 NADH-quinone oxidoreductase subunit H [Collinsella aerofaciens]	WP_195239654.1 NADH-quinone oxidoreductase subunit H [Collinsella aerofaciens]	WP_124786294.1 NADH-quinone oxidoreductase subunit H [Collinsella aerofaciens]	WP_124786294.1 NADH-quinone oxidoreductase subunit H [Collinsella aerofaciens]	WP_124786294.1 NADH-quinone oxidoreductase subunit H [Collinsella aerofaciens]
AT12_0257	WP_217750437.1 hydrogenase 4 subunit D [Collinsella aerofaciens]	WP_217750437.1 hydrogenase 4 subunit D [Collinsella aerofaciens]	WP_117584079.1 hydrogenase 4 subunit D [Collinsella sp. OM04-5]	WP_117584079.1 hydrogenase 4 subunit D [Collinsella sp. OM04-5]	WP_117584079.1 hydrogenase 4 subunit D [Collinsella sp. OM04-5]
AT12_0258	WP_117584080.1 MULTISPECIES: hydrogenase 4 membrane subunit [Collinsella]	WP_117584080.1 hydrogenase 4 membrane subunit [Collinsella]	WP_022095199.1 hydrogenase 4 membrane subunit [Collinsella]	WP_022095199.1 hydrogenase 4 membrane subunit [Collinsella]	WP_022095199.1 hydrogenase 4 membrane subunit [Collinsella]
AT12_0259	WP_117847577.1 hydrogenase 4 subunit F [Collinsella sp. AF28-5AC]	WP_160942431.1 hydrogenase 4 subunit F [Eggerthella]	WP_160942431.1 hydrogenase 4 subunit F [Eggerthella]	WP_080797278.1 hydrogenase 4 subunit F [Arabia massiliensis]	WP_012802520.1 hydrogenase 4 subunit F [Cryptobacterium curtum]
AT12_0260	WP_215673404.1 NADH-quinone oxidoreductase subunit C [Collinsella aerofaciens]	WP_215673404.1 NADH-quinone oxidoreductase subunit C [Collinsella aerofaciens]	WP_215673404.1 NADH-quinone oxidoreductase subunit C [Collinsella aerofaciens]	WP_215673404.1 NADH-quinone oxidoreductase subunit C [Collinsella aerofaciens]	WP_215673404.1 NADH-quinone oxidoreductase subunit C [Collinsella aerofaciens]
AT12_0261	WP_217725393.1 4Fe-4S binding protein [Bacteroides eggerthii]	WP_217725393.1 4Fe-4S binding protein [Bacteroides eggerthii]	WP_117790757.1 4Fe-4S binding protein [Collinsella sp. AM43-1]	WP_117790757.1 4Fe-4S binding protein [Collinsella sp. AM43-1]	WP_117790757.1 4Fe-4S binding protein [Collinsella sp. AM43-1]
AT12_0262	WP_022095195.1 MULTISPECIES: NADH-quinone oxidoreductase subunit B family protein [Collinsella]	WP_022095195.1 NADH-quinone oxidoreductase subunit B family protein [Collinsella]	WP_022095195.1 NADH-quinone oxidoreductase subunit B family protein [Collinsella]	WP_022095195.1 NADH-quinone oxidoreductase subunit B family protein [Collinsella]	WP_055309577.1 NADH-quinone oxidoreductase subunit B family protein [Collinsella aerofaciens]
AT12_0263	WP_195193050.1 formate hydrogenlyase maturation HycH family protein [Collinsella aerofaciens]	WP_195193050.1 formate hydrogenlyase maturation HycH family protein [Collinsella aerofaciens]	WP_089571637.1 formate hydrogenlyase maturation HycH family protein [Collinsella]	WP_089571637.1 formate hydrogenlyase maturation HycH family protein [Collinsella]	WP_089571637.1 formate hydrogenlyase maturation HycH family protein [Collinsella]
AT12_0264	WP_195361360.1 hydrogenase maturation peptidase HycI [Collinsella aerofaciens]	WP_195361360.1 hydrogenase maturation peptidase HycI [Collinsella aerofaciens]	WP_217750433.1 hydrogenase maturation peptidase HycI [Collinsella aerofaciens]	WP_217750433.1 hydrogenase maturation peptidase HycI [Collinsella aerofaciens]	WP_217750433.1 hydrogenase maturation peptidase HycI [Collinsella aerofaciens]
AT12_0265	WP_118206176.1 formate/nitrite transporter family protein [Collinsella sp. AM17-1]	WP_118206176.1 formate/nitrite transporter family protein [Collinsella sp. AM17-1]	WP_215673401.1 formate/nitrite transporter family protein [Collinsella aerofaciens]	WP_215673401.1 formate/nitrite transporter family protein [Collinsella aerofaciens]	WP_204672783.1 formate/nitrite transporter family protein [Enorma phocaeensis]
AT12_0266	WP_117790755.1 molybdopterin-dependent oxidoreductase [Collinsella sp. AM43-1]	WP_124786286.1 molybdopterin-dependent oxidoreductase [Collinsella aerofaciens]	WP_117790755.1 molybdopterin-dependent oxidoreductase [Collinsella sp. AM43-1]	WP_117790755.1 molybdopterin-dependent oxidoreductase [Collinsella sp. AM43-1]	WP_117790755.1 molybdopterin-dependent oxidoreductase [Collinsella sp. AM43-1]
AT12_0267	WP_199409524.1 MULTISPECIES: L-seryl-tRNA(Sec) selenium transferase [unclassified Collinsella]	WP_199409524.1 L-seryl-tRNA(Sec) selenium transferase [unclassified Collinsella]	WP_199408709.1 L-seryl-tRNA(Sec) selenium transferase [Collinsella]	WP_199408709.1 L-seryl-tRNA(Sec) selenium transferase [Collinsella]	WP_199408709.1 L-seryl-tRNA(Sec) selenium transferase [Collinsella]
AT12_0268	WP_225093472.1 selenocysteine-specific translation elongation factor [Collinsella aerofaciens]	WP_154515367.1 selenocysteine-specific translation elongation factor [unclassified Collinsella]	WP_154515367.1 selenocysteine-specific translation elongation factor [unclassified Collinsella]	WP_124786285.1 selenocysteine-specific translation elongation factor [Collinsella aerofaciens]	WP_147348088.1 selenocysteine-specific translation elongation factor [Collinsella sp. TM04-29]
AT12_0269	WP_171025172.1 molybdenum cofactor guanylyltransferase [Collinsella aerofaciens]	WP_171025172.1 molybdenum cofactor guanylyltransferase [Collinsella aerofaciens]	WP_215673397.1 NTP transferase domain-containing protein [Collinsella aerofaciens]	WP_215673397.1 NTP transferase domain-containing protein [Collinsella aerofaciens]	WP_215673397.1 NTP transferase domain-containing protein [Collinsella aerofaciens]
AT12_0270	WP_195193057.1 DUF3343 domain-containing protein [Collinsella aerofaciens]
AT12_0271	WP_117790751.1 MULTISPECIES: NADP-specific glutamate dehydrogenase [unclassified Collinsella]	WP_117790751.1 NADP-specific glutamate dehydrogenase [unclassified Collinsella]	WP_089571644.1 NADP-specific glutamate dehydrogenase [Collinsella]	WP_144688143.1 NADP-specific glutamate dehydrogenase [Enorma shizhengliae]	WP_144688143.1 NADP-specific glutamate dehydrogenase [Enorma shizhengliae]
AT12_0272	WP_217107815.1 MULTISPECIES: FAD binding domain-containing protein [Collinsella]	WP_217107815.1 FAD binding domain-containing protein [Collinsella]	WP_006234097.1 FAD binding domain-containing protein [Collinsella aerofaciens]	WP_006234097.1 FAD binding domain-containing protein [Collinsella aerofaciens]	WP_006234097.1 FAD binding domain-containing protein [Collinsella aerofaciens]
AT12_0273	WP_099431588.1 molybdopterin-dependent oxidoreductase [Collinsella aerofaciens]	WP_204554339.1 molybdopterin-dependent oxidoreductase [Collinsella intestinalis]	WP_143325043.1 molybdopterin-dependent oxidoreductase [Collinsella]	WP_143325043.1 molybdopterin-dependent oxidoreductase [Collinsella]	WP_143325043.1 molybdopterin-dependent oxidoreductase [Collinsella]
AT12_0274	WP_158573323.1 trigger factor [Collinsella sp. AF31-11]	WP_158573323.1 trigger factor [Collinsella sp. AF31-11]	WP_225093475.1 trigger factor [Collinsella aerofaciens]	WP_225093475.1 trigger factor [Collinsella aerofaciens]	WP_225093475.1 trigger factor [Collinsella aerofaciens]
AT12_0275	WP_055309566.1 ATP-dependent Clp protease proteolytic subunit [Collinsella aerofaciens]	WP_055309566.1 ATP-dependent Clp protease proteolytic subunit [Collinsella aerofaciens]	WP_117655093.1 ATP-dependent Clp protease proteolytic subunit [Collinsella sp. TF11-5AC]	WP_019128206.1 ATP-dependent Clp protease proteolytic subunit [Enorma]	WP_222199649.1 ATP-dependent Clp protease proteolytic subunit [Collinsella sp. AGMB00827]
AT12_0276	WP_118405976.1 ATP-dependent Clp protease ATP-binding subunit ClpX [Collinsella sp. AF31-11]	WP_154515377.1 ATP-dependent Clp protease ATP-binding subunit ClpX [unclassified Collinsella]	WP_154515377.1 ATP-dependent Clp protease ATP-binding subunit ClpX [unclassified Collinsella]	WP_154515377.1 ATP-dependent Clp protease ATP-binding subunit ClpX [unclassified Collinsella]	WP_072415652.1 ATP-dependent Clp protease ATP-binding subunit ClpX [Collinsella phocaeensis]
AT12_0277	WP_144688169.1 valine--tRNA ligase [Enorma shizhengliae]	WP_144688169.1 valine--tRNA ligase [Enorma shizhengliae]	WP_144688169.1 valine--tRNA ligase [Enorma shizhengliae]	WP_009078518.1 valine--tRNA ligase [Slackia sp. CM382]	WP_066305441.1 valine--tRNA ligase [Atopobium deltae]
AT12_0278	WP_117820322.1 MULTISPECIES: bifunctional folylpolyglutamate synthase/dihydrofolate synthase [unclassified Collinsella]	WP_117820322.1 bifunctional folylpolyglutamate synthase/dihydrofolate synthase [unclassified Collinsella]	WP_082421870.1 bifunctional folylpolyglutamate synthase/dihydrofolate synthase [Collinsella aerofaciens]	WP_082421870.1 bifunctional folylpolyglutamate synthase/dihydrofolate synthase [Collinsella aerofaciens]	WP_204554297.1 bifunctional folylpolyglutamate synthase/dihydrofolate synthase [Collinsella intestinalis]
AT12_0279	WP_195544636.1 aminopeptidase P family protein [Collinsella aerofaciens]	WP_195544636.1 aminopeptidase P family protein [Collinsella aerofaciens]	WP_215673390.1 M24 family metallopeptidase [Collinsella aerofaciens]	WP_075843814.1 aminopeptidase P family protein [Collinsella bouchesdurhonensis]	WP_075843814.1 aminopeptidase P family protein [Collinsella bouchesdurhonensis]
AT12_0280	WP_118405973.1 DUF1667 domain-containing protein [Collinsella sp. AF31-11]	WP_186895662.1 FAD-binding protein [Acetobacterium malicum]	WP_186895662.1 FAD-binding protein [Acetobacterium malicum]	WP_186895662.1 FAD-binding protein [Acetobacterium malicum]	WP_186895662.1 FAD-binding protein [Acetobacterium malicum]
AT12_0281	WP_196022420.1 FAD-dependent oxidoreductase [Collinsella aerofaciens]	WP_196022420.1 FAD-dependent oxidoreductase [Collinsella aerofaciens]	WP_082421959.1 FAD-dependent oxidoreductase [Collinsella aerofaciens]	WP_118267521.1 FAD-dependent oxidoreductase [Collinsella sp. AM20-15AC]	WP_118267521.1 FAD-dependent oxidoreductase [Collinsella sp. AM20-15AC]
AT12_0282	WP_118405972.1 NAD(P)/FAD-dependent oxidoreductase [Collinsella sp. AF31-11]	WP_040221182.1 NAD(P)/FAD-dependent oxidoreductase [Collinsella bouchesdurhonensis]	WP_075844500.1 NAD(P)/FAD-dependent oxidoreductase [Collinsella bouchesdurhonensis]	WP_075844500.1 NAD(P)/FAD-dependent oxidoreductase [Collinsella bouchesdurhonensis]	WP_075844500.1 NAD(P)/FAD-dependent oxidoreductase [Collinsella bouchesdurhonensis]
AT12_0283	WP_117646551.1 zinc ribbon domain-containing protein [Collinsella sp. TF12-2AT]	WP_117646551.1 zinc ribbon domain-containing protein [Collinsella sp. TF12-2AT]	WP_138112298.1 zinc ribbon domain-containing protein [Collinsella aerofaciens]	WP_138112298.1 zinc ribbon domain-containing protein [Collinsella aerofaciens]	WP_147588122.1 zinc ribbon domain-containing protein [Collinsella sp. BA40]
AT12_0284	WP_035138071.1 MULTISPECIES: threonine--tRNA ligase [Collinsella]	WP_040220379.1 threonine--tRNA ligase [Collinsella bouchesdurhonensis]	WP_089571656.1 threonine--tRNA ligase [Collinsella]	WP_089571656.1 threonine--tRNA ligase [Collinsella]	WP_087353134.1 threonine--tRNA ligase [Olsenella sp. An188]
AT12_0285	WP_138340081.1 hypothetical protein [Collinsella aerofaciens]	WP_204541832.1 KOW motif-containing protein [Collinsella tanakaei]	WP_204541832.1 KOW motif-containing protein [Collinsella tanakaei]	WP_204541832.1 KOW motif-containing protein [Collinsella tanakaei]	WP_204541832.1 KOW motif-containing protein [Collinsella tanakaei]
AT12_0286	WP_118291489.1 MULTISPECIES: sugar transferase [unclassified Collinsella]	WP_118291489.1 sugar transferase [unclassified Collinsella]	WP_118273624.1 sugar transferase [Collinsella sp. AM10-27]	WP_118273624.1 sugar transferase [Collinsella sp. AM10-27]	WP_226802862.1 sugar transferase [Collinsella aerofaciens]
AT12_0287	WP_070100768.1 glycosyltransferase family 1 protein [Collinsella aerofaciens]	WP_070100768.1 glycosyltransferase family 1 protein [Collinsella aerofaciens]	WP_217751018.1 glycosyltransferase [Collinsella aerofaciens]	WP_217751018.1 glycosyltransferase [Collinsella aerofaciens]	WP_217751018.1 glycosyltransferase [Collinsella aerofaciens]
AT12_0288	WP_217751017.1 polysaccharide pyruvyl transferase family protein [Collinsella aerofaciens]	WP_217751017.1 polysaccharide pyruvyl transferase family protein [Collinsella aerofaciens]	WP_217751017.1 polysaccharide pyruvyl transferase family protein [Collinsella aerofaciens]	WP_217751017.1 polysaccharide pyruvyl transferase family protein [Collinsella aerofaciens]	WP_217751017.1 polysaccharide pyruvyl transferase family protein [Collinsella aerofaciens]
AT12_0289	WP_172676359.1 Coenzyme F420 hydrogenase/dehydrogenase, beta subunit C-terminal domain [Collinsella aerofaciens]	WP_172676359.1 Coenzyme F420 hydrogenase/dehydrogenase, beta subunit C-terminal domain [Collinsella aerofaciens]	WP_117629448.1 Coenzyme F420 hydrogenase/dehydrogenase, beta subunit C-terminal domain [unclassified Collinsella]	WP_117629448.1 Coenzyme F420 hydrogenase/dehydrogenase, beta subunit C-terminal domain [unclassified Collinsella]	WP_117629448.1 Coenzyme F420 hydrogenase/dehydrogenase, beta subunit C-terminal domain [unclassified Collinsella]
AT12_0290	WP_055287512.1 glycosyltransferase [Collinsella aerofaciens]	WP_055287512.1 glycosyltransferase [Collinsella aerofaciens]	WP_055287512.1 glycosyltransferase [Collinsella aerofaciens]	WP_055287512.1 glycosyltransferase [Collinsella aerofaciens]	WP_055287512.1 glycosyltransferase [Collinsella aerofaciens]
AT12_0291	WP_055287510.1 glycosyltransferase [Collinsella aerofaciens]	WP_055287510.1 glycosyltransferase [Collinsella aerofaciens]	WP_195235092.1 glycosyltransferase [Collinsella aerofaciens]	WP_195235092.1 glycosyltransferase [Collinsella aerofaciens]	WP_195235092.1 glycosyltransferase [Collinsella aerofaciens]
AT12_0292	WP_055287508.1 O-antigen ligase family protein [Collinsella aerofaciens]	WP_055287508.1 O-antigen ligase family protein [Collinsella aerofaciens]	WP_195235093.1 O-antigen ligase family protein [Collinsella aerofaciens]	WP_161159891.1 O-antigen ligase family protein [Collinsella aerofaciens]	WP_161159891.1 O-antigen ligase family protein [Collinsella aerofaciens]
AT12_0293	WP_055287507.1 hypothetical protein [Collinsella aerofaciens]	WP_195246073.1 oligosaccharide flippase family protein [Collinsella aerofaciens]	WP_195246073.1 oligosaccharide flippase family protein [Collinsella aerofaciens]	WP_195246073.1 oligosaccharide flippase family protein [Collinsella aerofaciens]	WP_195246073.1 oligosaccharide flippase family protein [Collinsella aerofaciens]
AT12_0294	WP_161194811.1 glucose-1-phosphate thymidylyltransferase RfbA [Collinsella aerofaciens]	WP_161194811.1 glucose-1-phosphate thymidylyltransferase RfbA [Collinsella aerofaciens]	WP_117742873.1 glucose-1-phosphate thymidylyltransferase RfbA [Collinsella sp. OM07-12]	WP_006721366.1 glucose-1-phosphate thymidylyltransferase RfbA [Collinsella stercoris]	WP_047379060.1 glucose-1-phosphate thymidylyltransferase RfbA [Bifidobacterium longum]
AT12_0295	WP_089573660.1 MULTISPECIES: dTDP-glucose 4,6-dehydratase [Collinsella]	WP_089573660.1 dTDP-glucose 4,6-dehydratase [Collinsella]	WP_117583504.1 dTDP-glucose 4,6-dehydratase [Collinsella sp. OM04-5]	WP_102337367.1 dTDP-glucose 4,6-dehydratase [Collinsella provencensis]	WP_102337367.1 dTDP-glucose 4,6-dehydratase [Collinsella provencensis]
AT12_0296	WP_118256109.1 hypothetical protein [Collinsella sp. AF02-46-1]
AT12_0297	WP_117583150.1 ATP-binding protein [Collinsella sp. OM04-5]	WP_176569473.1 restriction endonuclease [Bacillus toyonensis]	WP_176569473.1 restriction endonuclease [Bacillus toyonensis]	WP_206908498.1 restriction endonuclease [Enterococcus sp. DIV0660C]	WP_206908498.1 restriction endonuclease [Enterococcus sp. DIV0660C]
AT12_0298	WP_215675064.1 hypothetical protein [Collinsella aerofaciens]
AT12_0299	WP_118345396.1 MULTISPECIES: hypothetical protein [unclassified Collinsella]
AT12_0300	WP_215673593.1 hypothetical protein [Collinsella aerofaciens]
AT12_0301	WP_035138093.1 MULTISPECIES: helix-turn-helix transcriptional regulator [Collinsella]	WP_035138093.1 helix-turn-helix transcriptional regulator [Collinsella]	WP_118080501.1 helix-turn-helix transcriptional regulator [Collinsella sp. AM34-10]	WP_118080501.1 helix-turn-helix transcriptional regulator [Collinsella sp. AM34-10]	WP_118450366.1 helix-turn-helix domain-containing protein [Collinsella sp. AF29-7AC]
AT12_0302	WP_215673592.1 hypothetical protein [Collinsella aerofaciens]	WP_138375008.1 helix-turn-helix domain-containing protein [Collinsella aerofaciens]	WP_138375008.1 helix-turn-helix domain-containing protein [Collinsella aerofaciens]	WP_138375008.1 helix-turn-helix domain-containing protein [Collinsella aerofaciens]	WP_138375008.1 helix-turn-helix domain-containing protein [Collinsella aerofaciens]
AT12_0303	WP_118098626.1 MULTISPECIES: LacI family DNA-binding transcriptional regulator [unclassified Collinsella]	WP_117583409.1 LacI family DNA-binding transcriptional regulator [unclassified Collinsella]	WP_117583409.1 LacI family DNA-binding transcriptional regulator [unclassified Collinsella]	WP_117583409.1 LacI family DNA-binding transcriptional regulator [unclassified Collinsella]	WP_117583409.1 LacI family DNA-binding transcriptional regulator [unclassified Collinsella]
AT12_0304	WP_040358191.1 PTS transporter subunit EIIC [Collinsella aerofaciens]	WP_040358191.1 PTS transporter subunit EIIC [Collinsella aerofaciens]	WP_082435514.1 PTS transporter subunit EIIC [Collinsella aerofaciens]	WP_218775304.1 PTS transporter subunit EIIC [Collinsella vaginalis]	WP_218775304.1 PTS transporter subunit EIIC [Collinsella vaginalis]
AT12_0305	WP_195568039.1 glycoside hydrolase family 32 protein [Collinsella aerofaciens]	WP_195568039.1 glycoside hydrolase family 32 protein [Collinsella aerofaciens]	WP_215693476.1 GH32 C-terminal domain-containing protein [Collinsella aerofaciens]	WP_215693476.1 GH32 C-terminal domain-containing protein [Collinsella aerofaciens]	WP_215693476.1 GH32 C-terminal domain-containing protein [Collinsella aerofaciens]
AT12_0306	WP_217107846.1 MULTISPECIES: PLP-dependent transferase [Collinsella]	WP_195363143.1 PLP-dependent transferase [Collinsella aerofaciens]	WP_195445258.1 PLP-dependent transferase [Collinsella aerofaciens]	WP_158566096.1 PLP-dependent transferase [Collinsella]	WP_158566096.1 PLP-dependent transferase [Collinsella]
AT12_0307	WP_055309535.1 MULTISPECIES: LysR family transcriptional regulator [Collinsella]	WP_055309535.1 LysR family transcriptional regulator [Collinsella]	WP_195363142.1 LysR family transcriptional regulator [Collinsella aerofaciens]	WP_161162032.1 LysR family transcriptional regulator [unclassified Collinsella]	WP_161162032.1 LysR family transcriptional regulator [unclassified Collinsella]
AT12_0308	WP_006234046.1 MULTISPECIES: IMP dehydrogenase [Collinsella]	WP_006234046.1 IMP dehydrogenase [Collinsella]	WP_006722450.1 IMP dehydrogenase [Collinsella intestinalis]	WP_144688684.1 IMP dehydrogenase [Enorma shizhengliae]	WP_013251899.1 IMP dehydrogenase [Olsenella uli]
AT12_0309	WP_195535591.1 MurR/RpiR family transcriptional regulator [Collinsella aerofaciens]	WP_195535591.1 MurR/RpiR family transcriptional regulator [Collinsella aerofaciens]	WP_117798145.1 MurR/RpiR family transcriptional regulator [Collinsella sp. AM42-18AC]	WP_117798145.1 MurR/RpiR family transcriptional regulator [Collinsella sp. AM42-18AC]	WP_117798145.1 MurR/RpiR family transcriptional regulator [Collinsella sp. AM42-18AC]
AT12_0310	WP_195535590.1 starvation-sensing protein RspA [Collinsella aerofaciens]	WP_195535590.1 starvation-sensing protein RspA [Collinsella aerofaciens]	WP_117798144.1 starvation-sensing protein RspA [Collinsella sp. AM42-18AC]	WP_117798144.1 starvation-sensing protein RspA [Collinsella sp. AM42-18AC]	WP_117798144.1 starvation-sensing protein RspA [Collinsella sp. AM42-18AC]
AT12_0311	WP_195535589.1 PTS transporter subunit EIIC [Collinsella aerofaciens]	WP_024634849.1 PTS transporter subunit EIIC [Enterococcus faecium]	WP_024634849.1 PTS transporter subunit EIIC [Enterococcus faecium]	WP_024634849.1 PTS transporter subunit EIIC [Enterococcus faecium]	WP_024634849.1 PTS transporter subunit EIIC [Enterococcus faecium]
AT12_0312	WP_222199666.1 leucine--tRNA ligase [Collinsella sp. AGMB00827]	WP_021626106.1 leucine--tRNA ligase [Atopobium sp. oral taxon 810]	WP_021626106.1 leucine--tRNA ligase [Atopobium sp. oral taxon 810]	WP_021626106.1 leucine--tRNA ligase [Atopobium sp. oral taxon 810]	WP_003150531.1 leucine--tRNA ligase [Lancefieldella rimae]
AT12_0313	WP_117629483.1 MULTISPECIES: ribosome maturation factor RimP [Collinsella]	WP_117629483.1 ribosome maturation factor RimP [Collinsella]	WP_117735031.1 ribosome maturation factor RimP [Collinsella sp. TF09-1AT]	WP_117735031.1 ribosome maturation factor RimP [Collinsella sp. TF09-1AT]	WP_117735031.1 ribosome maturation factor RimP [Collinsella sp. TF09-1AT]
AT12_0314	WP_006234042.1 MULTISPECIES: transcription termination factor NusA [Collinsella]	WP_006234042.1 transcription termination factor NusA [Collinsella]	WP_006234042.1 transcription termination factor NusA [Collinsella]	WP_006721496.1 transcription termination factor NusA [Collinsella stercoris]	WP_006721496.1 transcription termination factor NusA [Collinsella stercoris]
AT12_0315	WP_144688675.1 translation initiation factor IF-2 [Enorma shizhengliae]	WP_006302829.1 translation initiation factor IF-2 [Fannyhessea vaginae]	WP_013251866.1 translation initiation factor IF-2 [Olsenella uli]	WP_009279378.1 translation initiation factor IF-2 [unclassified Olsenella]	WP_117679343.1 translation initiation factor IF-2 [Collinsella tanakaei]
AT12_0316	WP_006234038.1 MULTISPECIES: 30S ribosome-binding factor RbfA [Collinsella]	WP_006234038.1 30S ribosome-binding factor RbfA [Collinsella]	WP_138341288.1 30S ribosome-binding factor RbfA [Collinsella aerofaciens]	WP_009140559.1 30S ribosome-binding factor RbfA [Collinsella tanakaei]	WP_204561367.1 30S ribosome-binding factor RbfA [Collinsella tanakaei]
AT12_0317	WP_196031841.1 DHHA1 domain-containing protein [Collinsella aerofaciens]	WP_117776300.1 DHHA1 domain-containing protein [Collinsella sp. AF11-11]	WP_117776300.1 DHHA1 domain-containing protein [Collinsella sp. AF11-11]	WP_117776300.1 DHHA1 domain-containing protein [Collinsella sp. AF11-11]	WP_117776300.1 DHHA1 domain-containing protein [Collinsella sp. AF11-11]
AT12_0318	WP_195503193.1 tRNA pseudouridine(55) synthase TruB [Collinsella aerofaciens]	WP_004015152.1 tRNA pseudouridine(55) synthase TruB [Mobiluncus mulieris]	WP_004012790.1 tRNA pseudouridine(55) synthase TruB [Mobiluncus mulieris]	WP_004012790.1 tRNA pseudouridine(55) synthase TruB [Mobiluncus mulieris]	WP_004012790.1 tRNA pseudouridine(55) synthase TruB [Mobiluncus mulieris]
AT12_0319	WP_195503201.1 riboflavin biosynthesis protein RibF [Collinsella aerofaciens]	WP_195503201.1 riboflavin biosynthesis protein RibF [Collinsella aerofaciens]	WP_226798412.1 riboflavin biosynthesis protein RibF [Collinsella aerofaciens]	WP_226798412.1 riboflavin biosynthesis protein RibF [Collinsella aerofaciens]	WP_226798412.1 riboflavin biosynthesis protein RibF [Collinsella aerofaciens]
AT12_0320	WP_089571698.1 MULTISPECIES: DNA primase [Collinsella]	WP_204564292.1 DNA primase [Collinsella tanakaei]	WP_087202421.1 DNA primase [Collinsella sp. An271]	WP_204617305.1 DNA primase [Collinsella tanakaei]	WP_204617305.1 DNA primase [Collinsella tanakaei]
AT12_0321	WP_118080532.1 MULTISPECIES: RNA polymerase sigma factor RpoD [unclassified Collinsella]	WP_118080532.1 RNA polymerase sigma factor RpoD [unclassified Collinsella]	WP_072415609.1 RNA polymerase sigma factor RpoD [Collinsella phocaeensis]	WP_195520470.1 RNA polymerase sigma factor RpoD [Collinsella aerofaciens]	WP_222199675.1 RNA polymerase sigma factor RpoD [Collinsella sp. AGMB00827]
AT12_0322	WP_187361832.1 MULTISPECIES: Asp23/Gls24 family envelope stress response protein [Collinsella]	WP_187361832.1 Asp23/Gls24 family envelope stress response protein [Collinsella]	WP_172676326.1 Asp23/Gls24 family envelope stress response protein [Collinsella aerofaciens]	WP_172676326.1 Asp23/Gls24 family envelope stress response protein [Collinsella aerofaciens]	WP_172676326.1 Asp23/Gls24 family envelope stress response protein [Collinsella aerofaciens]
AT12_0323	WP_118225807.1 DAK2 domain-containing protein [Collinsella sp. AM23-17]	WP_009140552.1 DAK2 domain-containing protein [Collinsella tanakaei]	WP_117679349.1 DAK2 domain-containing protein [Collinsella tanakaei]	WP_204793136.1 DAK2 domain-containing protein [Olsenella profusa]	WP_204569829.1 DAK2 domain-containing protein [Collinsella tanakaei]
AT12_0324	WP_117742814.1 ATP-dependent DNA helicase RecG [Collinsella sp. OM07-12]	WP_087410399.1 ATP-dependent DNA helicase RecG [Collinsella sp. An2]	WP_087410399.1 ATP-dependent DNA helicase RecG [Collinsella sp. An2]	WP_087410399.1 ATP-dependent DNA helicase RecG [Collinsella sp. An2]	WP_102337403.1 ATP-dependent DNA helicase RecG [Collinsella provencensis]
AT12_0325	WP_117646443.1 MULTISPECIES: 16S rRNA (guanine(966)-N(2))-methyltransferase RsmD [unclassified Collinsella]	WP_117646443.1 16S rRNA (guanine(966)-N(2))-methyltransferase RsmD [unclassified Collinsella]	WP_138374827.1 16S rRNA (guanine(966)-N(2))-methyltransferase RsmD [Collinsella]	WP_118267735.1 16S rRNA (guanine(966)-N(2))-methyltransferase RsmD [Collinsella sp. AM20-15AC]	WP_118267735.1 16S rRNA (guanine(966)-N(2))-methyltransferase RsmD [Collinsella sp. AM20-15AC]
AT12_0326	WP_195503188.1 pantetheine-phosphate adenylyltransferase [Collinsella aerofaciens]	WP_195503188.1 pantetheine-phosphate adenylyltransferase [Collinsella aerofaciens]	WP_196025336.1 pantetheine-phosphate adenylyltransferase [Collinsella aerofaciens]	WP_196025336.1 pantetheine-phosphate adenylyltransferase [Collinsella aerofaciens]	WP_006722725.1 pantetheine-phosphate adenylyltransferase [Collinsella intestinalis]
AT12_0327	WP_138374829.1 ATP synthase F0 subunit B [Collinsella aerofaciens]	WP_138374829.1 ATP synthase F0 subunit B [Collinsella aerofaciens]	WP_102372022.1 ATPase [Enorma phocaeensis]	WP_138377594.1 ATP synthase F0 subunit B [Collinsella bouchesdurhonensis]	WP_138377594.1 ATP synthase F0 subunit B [Collinsella bouchesdurhonensis]
AT12_0328	WP_138374830.1 DUF177 domain-containing protein [Collinsella aerofaciens]	WP_215673576.1 YceD family protein [Collinsella aerofaciens]	WP_117637762.1 YceD family protein [Collinsella]	WP_117637762.1 YceD family protein [Collinsella]	WP_117637762.1 YceD family protein [Collinsella]
AT12_0329	WP_022094017.1 MULTISPECIES: 50S ribosomal protein L32 [Collinsella]	WP_022094017.1 50S ribosomal protein L32 [Collinsella]	WP_225093510.1 50S ribosomal protein L32 [Collinsella aerofaciens]	WP_225093510.1 50S ribosomal protein L32 [Collinsella aerofaciens]	WP_225093510.1 50S ribosomal protein L32 [Collinsella aerofaciens]
AT12_0330	WP_117837202.1 phosphate acyltransferase PlsX [Collinsella sp. AF23-4AC]	WP_117837202.1 phosphate acyltransferase PlsX [Collinsella sp. AF23-4AC]	WP_089571703.1 phosphate acyltransferase PlsX [Collinsella]	WP_089571703.1 phosphate acyltransferase PlsX [Collinsella]	WP_144743087.1 phosphate acyltransferase PlsX [Enorma burkinafasonensis]
AT12_0331	WP_161161446.1 MULTISPECIES: acyl carrier protein [unclassified Collinsella]	WP_161161446.1 acyl carrier protein [unclassified Collinsella]	WP_117629288.1 acyl carrier protein [Collinsella sp. TF10-11AT]	WP_117629288.1 acyl carrier protein [Collinsella sp. TF10-11AT]	WP_117629288.1 acyl carrier protein [Collinsella sp. TF10-11AT]
AT12_0332	WP_195645049.1 ribonuclease III [Collinsella aerofaciens]	WP_195645049.1 ribonuclease III [Collinsella aerofaciens]	WP_152076951.1 ribonuclease III [Collinsella aerofaciens]	WP_152076951.1 ribonuclease III [Collinsella aerofaciens]	WP_144688382.1 ribonuclease III [Enorma shizhengliae]
AT12_0333	WP_144688383.1 chromosome segregation protein SMC [Enorma shizhengliae]	WP_019128436.1 chromosome segregation protein SMC [Enorma massiliensis]	WP_144688383.1 chromosome segregation protein SMC [Enorma shizhengliae]	WP_144688383.1 chromosome segregation protein SMC [Enorma shizhengliae]	WP_195837718.1 chromosome segregation protein SMC [Olsenella porci]
AT12_0334	WP_161161443.1 MULTISPECIES: signal recognition particle-docking protein FtsY [unclassified Collinsella]	WP_118334767.1 signal recognition particle-docking protein FtsY [Collinsella sp. AM13-34]	WP_118334767.1 signal recognition particle-docking protein FtsY [Collinsella sp. AM13-34]	WP_040220571.1 signal recognition particle-docking protein FtsY [Collinsella bouchesdurhonensis]	WP_040220571.1 signal recognition particle-docking protein FtsY [Collinsella bouchesdurhonensis]
AT12_0335	WP_035138144.1 MULTISPECIES: signal recognition particle protein [Collinsella]	WP_035138144.1 signal recognition particle protein [Collinsella]	WP_117837200.1 signal recognition particle protein [Collinsella sp. AF23-4AC]	WP_152069248.1 signal recognition particle protein [Collinsella sp. AK_207A]	WP_152069248.1 signal recognition particle protein [Collinsella sp. AK_207A]
AT12_0336	WP_161161441.1 MULTISPECIES: DUF134 domain-containing protein [unclassified Collinsella]	WP_090152258.1 NifB/NifX family molybdenum-iron cluster-binding protein [Pseudobutyrivibrio sp. AR14]	WP_090152258.1 NifB/NifX family molybdenum-iron cluster-binding protein [Pseudobutyrivibrio sp. AR14]	WP_090152258.1 NifB/NifX family molybdenum-iron cluster-binding protein [Pseudobutyrivibrio sp. AR14]	WP_090152258.1 NifB/NifX family molybdenum-iron cluster-binding protein [Pseudobutyrivibrio sp. AR14]
AT12_0337	WP_089571709.1 MULTISPECIES: thymidylate synthase [Collinsella]	WP_089571709.1 thymidylate synthase [Collinsella]	WP_138112393.1 thymidylate synthase [Collinsella aerofaciens]	WP_138341194.1 thymidylate synthase [Collinsella aerofaciens]	WP_075280264.1 thymidylate synthase [Thermophilibacter provencensis]
AT12_0338	WP_215673569.1 dihydrofolate reductase [Collinsella aerofaciens]	WP_215673569.1 dihydrofolate reductase [Collinsella aerofaciens]	WP_117583428.1 dihydrofolate reductase [Collinsella sp. OM04-5]	WP_117583428.1 dihydrofolate reductase [Collinsella sp. OM04-5]	WP_205407577.1 dihydrofolate reductase [Collinsella phocaeensis]
AT12_0339	WP_117629296.1 MULTISPECIES: RNA methyltransferase [unclassified Collinsella]	WP_117629296.1 RNA methyltransferase [unclassified Collinsella]	WP_152076957.1 RNA methyltransferase [Collinsella aerofaciens]	WP_152076957.1 RNA methyltransferase [Collinsella aerofaciens]	WP_152069243.1 RNA methyltransferase [Collinsella sp. AK_207A]
AT12_0340	WP_195192880.1 MATE family efflux transporter [Collinsella aerofaciens]	WP_195192880.1 MATE family efflux transporter [Collinsella aerofaciens]	WP_192919589.1 MATE family efflux transporter [Collinsella aerofaciens]	WP_192919589.1 MATE family efflux transporter [Collinsella aerofaciens]	WP_192919589.1 MATE family efflux transporter [Collinsella aerofaciens]
AT12_0341	WP_099431652.1 cob(I)yrinic acid a,c-diamide adenosyltransferase [Collinsella aerofaciens]	WP_099431652.1 cob(I)yrinic acid a,c-diamide adenosyltransferase [Collinsella aerofaciens]	WP_215673566.1 cob(I)yrinic acid a,c-diamide adenosyltransferase [Collinsella aerofaciens]	WP_117769603.1 cob(I)yrinic acid a,c-diamide adenosyltransferase [Collinsella sp. AF25-2LB]	WP_009140533.1 cob(I)yrinic acid a,c-diamide adenosyltransferase [Collinsella tanakaei]
AT12_0342	WP_171025263.1 ATP-dependent zinc metalloprotease FtsH [Collinsella aerofaciens]	WP_058270466.1 ATP-dependent zinc metalloprotease FtsH [Olsenella massiliensis]	WP_058270466.1 ATP-dependent zinc metalloprotease FtsH [Olsenella massiliensis]	WP_058270466.1 ATP-dependent zinc metalloprotease FtsH [Olsenella massiliensis]	WP_058270466.1 ATP-dependent zinc metalloprotease FtsH [Olsenella massiliensis]
AT12_0343	WP_117765687.1 MULTISPECIES: DUF523 domain-containing protein [Collinsella]	WP_217750053.1 2-thiouracil desulfurase family protein [Collinsella aerofaciens]	WP_215673564.1 2-thiouracil desulfurase family protein [Collinsella aerofaciens]	WP_215673564.1 2-thiouracil desulfurase family protein [Collinsella aerofaciens]	WP_215673564.1 2-thiouracil desulfurase family protein [Collinsella aerofaciens]
AT12_0344	WP_195444356.1 Type 1 glutamine amidotransferase-like domain-containing protein [Collinsella aerofaciens]	WP_195444356.1 Type 1 glutamine amidotransferase-like domain-containing protein [Collinsella aerofaciens]	WP_117491537.1 peptide chain release factor N(5)-glutamine methyltransferase [Agathobaculum butyriciproducens]	WP_117491537.1 peptide chain release factor N(5)-glutamine methyltransferase [Agathobaculum butyriciproducens]	WP_117491537.1 peptide chain release factor N(5)-glutamine methyltransferase [Agathobaculum butyriciproducens]
AT12_0345	WP_195234982.1 iron-containing alcohol dehydrogenase family protein [Collinsella aerofaciens]	WP_195234982.1 iron-containing alcohol dehydrogenase family protein [Collinsella aerofaciens]	WP_055309509.1 iron-containing alcohol dehydrogenase family protein [Collinsella aerofaciens]	WP_055309509.1 iron-containing alcohol dehydrogenase family protein [Collinsella aerofaciens]	WP_152076961.1 iron-containing alcohol dehydrogenase family protein [Collinsella aerofaciens]
AT12_0346	WP_219722279.1 isoleucine--tRNA ligase [Enorma phocaeensis]	WP_019128415.1 isoleucine--tRNA ligase [Enorma massiliensis]	WP_117204678.1 isoleucine--tRNA ligase [Paratractidigestivibacter faecalis]	WP_117204678.1 isoleucine--tRNA ligase [Paratractidigestivibacter faecalis]	WP_204814380.1 isoleucine--tRNA ligase [Olsenella uli]
AT12_0347	WP_138341182.1 signal peptidase II [Collinsella aerofaciens]	WP_117746047.1 signal peptidase II [Collinsella]	WP_055251094.1 signal peptidase II [Collinsella aerofaciens]	WP_055251094.1 signal peptidase II [Collinsella aerofaciens]	WP_055251094.1 signal peptidase II [Collinsella aerofaciens]
AT12_0348	WP_195568081.1 RluA family pseudouridine synthase [Collinsella aerofaciens]	WP_195568081.1 RluA family pseudouridine synthase [Collinsella aerofaciens]	WP_117635140.1 RluA family pseudouridine synthase [Collinsella sp. TF08-11AT]	WP_087431015.1 RluA family pseudouridine synthase [Collinsella sp. An307]	WP_204554086.1 RluA family pseudouridine synthase [Collinsella intestinalis]
AT12_0349	WP_022094595.1 MULTISPECIES: glycosyltransferase family 2 protein [Collinsella]	WP_118098509.1 glycosyltransferase family 2 protein [unclassified Collinsella]	WP_118345421.1 glycosyltransferase [Collinsella sp. AF38-3AC]	WP_118345421.1 glycosyltransferase [Collinsella sp. AF38-3AC]	WP_144688401.1 glycosyltransferase family 2 protein [Enorma shizhengliae]
AT12_0350	WP_161161433.1 MULTISPECIES: prepilin peptidase [unclassified Collinsella]	WP_161161433.1 prepilin peptidase [unclassified Collinsella]	WP_161115825.1 prepilin peptidase [Collinsella aerofaciens]	WP_158567265.1 prepilin peptidase [Collinsella sp. AM34-10]	WP_158567265.1 prepilin peptidase [Collinsella sp. AM34-10]
AT12_0351	WP_196022435.1 HD domain-containing protein [Collinsella aerofaciens]	WP_138269527.1 HD domain-containing protein [Anaerofustis stercorihominis]	WP_138269527.1 HD domain-containing protein [Anaerofustis stercorihominis]	WP_138269527.1 HD domain-containing protein [Anaerofustis stercorihominis]	WP_138269527.1 HD domain-containing protein [Anaerofustis stercorihominis]
AT12_0352	WP_152068063.1 MULTISPECIES: replication-associated recombination protein A [Collinsella]	WP_152068063.1 replication-associated recombination protein A [Collinsella]	WP_117655431.1 replication-associated recombination protein A [Collinsella sp. TF11-5AC]	WP_117655431.1 replication-associated recombination protein A [Collinsella sp. TF11-5AC]	WP_085830287.1 replication-associated recombination protein A [Collinsella vaginalis]
AT12_0353	WP_195625077.1 hypothetical protein [Collinsella aerofaciens]
AT12_0354	WP_022094590.1 MULTISPECIES: hypothetical protein [Collinsella]	WP_195544360.1 ATP-binding protein [Collinsella aerofaciens]	WP_117564128.1 ATP-binding protein [Collinsella sp. TM05-37]	WP_117564128.1 ATP-binding protein [Collinsella sp. TM05-37]	WP_117564128.1 ATP-binding protein [Collinsella sp. TM05-37]
AT12_0355	WP_117564127.1 MULTISPECIES: RNA polymerase sigma factor SigF [Collinsella]	WP_117564127.1 RNA polymerase sigma factor SigF [Collinsella]	WP_006233992.1 RNA polymerase sigma factor SigF [Collinsella aerofaciens]	WP_204560215.1 SigB/SigF/SigG family RNA polymerase sigma factor [Collinsella tanakaei]	WP_216278055.1 SigB/SigF/SigG family RNA polymerase sigma factor [Collinsella sp. zg1085]
AT12_0356	WP_195245795.1 AI-2E family transporter [Collinsella aerofaciens]	WP_195234990.1 AI-2E family transporter [Collinsella aerofaciens]	WP_195234990.1 AI-2E family transporter [Collinsella aerofaciens]	WP_195234990.1 AI-2E family transporter [Collinsella aerofaciens]	WP_195234990.1 AI-2E family transporter [Collinsella aerofaciens]
AT12_0357	WP_118237448.1 MULTISPECIES: hypothetical protein [Collinsella]	WP_199410650.1 topoisomerase DNA-binding C4 zinc finger domain-containing protein [Collinsella sp. TF07-1]	WP_199410650.1 topoisomerase DNA-binding C4 zinc finger domain-containing protein [Collinsella sp. TF07-1]	WP_199410650.1 topoisomerase DNA-binding C4 zinc finger domain-containing protein [Collinsella sp. TF07-1]	WP_199410650.1 topoisomerase DNA-binding C4 zinc finger domain-containing protein [Collinsella sp. TF07-1]
AT12_0358	WP_006721439.1 alanine--tRNA ligase [Collinsella stercoris]	WP_144688408.1 alanine--tRNA ligase [Enorma shizhengliae]	WP_144688408.1 alanine--tRNA ligase [Enorma shizhengliae]	WP_144688408.1 alanine--tRNA ligase [Enorma shizhengliae]	WP_089571738.1 alanine--tRNA ligase [Collinsella]
AT12_0359	WP_117786910.1 Holliday junction resolvase RuvX [Collinsella sp. AM36-4AA]	WP_117786910.1 Holliday junction resolvase RuvX [Collinsella sp. AM36-4AA]	WP_225093527.1 Holliday junction resolvase RuvX [Collinsella aerofaciens]	WP_225093527.1 Holliday junction resolvase RuvX [Collinsella aerofaciens]	WP_225093527.1 Holliday junction resolvase RuvX [Collinsella aerofaciens]
AT12_0360	WP_225093528.1 endolytic transglycosylase MltG [Collinsella aerofaciens]	WP_225093528.1 endolytic transglycosylase MltG [Collinsella aerofaciens]	WP_225093528.1 endolytic transglycosylase MltG [Collinsella aerofaciens]	WP_225093528.1 endolytic transglycosylase MltG [Collinsella aerofaciens]	WP_225093528.1 endolytic transglycosylase MltG [Collinsella aerofaciens]
AT12_0361	WP_117646451.1 MULTISPECIES: YqeG family HAD IIIA-type phosphatase [unclassified Collinsella]	WP_117646451.1 YqeG family HAD IIIA-type phosphatase [unclassified Collinsella]	WP_222859586.1 YqeG family HAD IIIA-type phosphatase [Collinsella aerofaciens]	WP_222859586.1 YqeG family HAD IIIA-type phosphatase [Collinsella aerofaciens]	WP_222859586.1 YqeG family HAD IIIA-type phosphatase [Collinsella aerofaciens]
AT12_0362	WP_035138190.1 MULTISPECIES: shikimate kinase [Collinsella]	WP_035138190.1 shikimate kinase [Collinsella]	WP_117564121.1 shikimate kinase [Collinsella sp. TM05-37]	WP_117564121.1 shikimate kinase [Collinsella sp. TM05-37]	WP_144688415.1 shikimate kinase [Enorma shizhengliae]
AT12_0363	WP_196033857.1 hypothetical protein [Collinsella aerofaciens]	WP_204615237.1 iron-containing alcohol dehydrogenase [Collinsella tanakaei]	WP_204615237.1 iron-containing alcohol dehydrogenase [Collinsella tanakaei]	WP_204615237.1 iron-containing alcohol dehydrogenase [Collinsella tanakaei]	WP_204615237.1 iron-containing alcohol dehydrogenase [Collinsella tanakaei]
AT12_0364	WP_099431677.1 Xaa-Pro peptidase family protein [Collinsella aerofaciens]	WP_099431677.1 Xaa-Pro peptidase family protein [Collinsella aerofaciens]	WP_215673553.1 M24 family metallopeptidase [Collinsella aerofaciens]	WP_215673553.1 M24 family metallopeptidase [Collinsella aerofaciens]	WP_040220545.1 Xaa-Pro peptidase family protein [Collinsella bouchesdurhonensis]
AT12_0365	WP_006233983.1 MULTISPECIES: elongation factor P [Collinsella]	WP_006233983.1 elongation factor P [Collinsella]	WP_117799248.1 elongation factor P [Collinsella]	WP_087410443.1 elongation factor P [Collinsella sp. An2]	WP_154435717.1 elongation factor P [Olsenella porci]
AT12_0366	WP_006233982.1 MULTISPECIES: Asp23/Gls24 family envelope stress response protein [Collinsella]	WP_006233982.1 Asp23/Gls24 family envelope stress response protein [Collinsella]	WP_006233982.1 Asp23/Gls24 family envelope stress response protein [Collinsella]	WP_006233982.1 Asp23/Gls24 family envelope stress response protein [Collinsella]	WP_006233982.1 Asp23/Gls24 family envelope stress response protein [Collinsella]
AT12_0367	WP_195503162.1 transcription antitermination factor NusB [Collinsella aerofaciens]	WP_195503162.1 transcription antitermination factor NusB [Collinsella aerofaciens]	WP_195535290.1 transcription antitermination factor NusB [Collinsella aerofaciens]	WP_195535290.1 transcription antitermination factor NusB [Collinsella aerofaciens]	WP_195535290.1 transcription antitermination factor NusB [Collinsella aerofaciens]
AT12_0368	WP_117583458.1 exodeoxyribonuclease VII small subunit [Collinsella sp. OM04-5]	WP_117583458.1 exodeoxyribonuclease VII small subunit [Collinsella sp. OM04-5]	WP_117583458.1 exodeoxyribonuclease VII small subunit [Collinsella sp. OM04-5]	WP_117583458.1 exodeoxyribonuclease VII small subunit [Collinsella sp. OM04-5]	WP_117583458.1 exodeoxyribonuclease VII small subunit [Collinsella sp. OM04-5]
AT12_0369	WP_117842475.1 MULTISPECIES: TlyA family RNA methyltransferase [Collinsella]	WP_085830302.1 TlyA family RNA methyltransferase [Collinsella vaginalis]	WP_085830302.1 TlyA family RNA methyltransferase [Collinsella vaginalis]	WP_085830302.1 TlyA family RNA methyltransferase [Collinsella vaginalis]	WP_085830302.1 TlyA family RNA methyltransferase [Collinsella vaginalis]
AT12_0370	WP_035138200.1 MULTISPECIES: NAD(+)/NADH kinase [Collinsella]	WP_035138200.1 NAD(+)/NADH kinase [Collinsella]	WP_055286448.1 NAD(+)/NADH kinase [Collinsella aerofaciens]	WP_144688422.1 NAD(+)/NADH kinase [Enorma shizhengliae]	WP_013708841.1 NAD(+)/NADH kinase [Coriobacterium glomerans]
AT12_0371	WP_196025311.1 DNA repair protein RecN [Collinsella aerofaciens]	WP_196025311.1 DNA repair protein RecN [Collinsella aerofaciens]	WP_195544350.1 DNA repair protein RecN [Collinsella aerofaciens]	WP_195544350.1 DNA repair protein RecN [Collinsella aerofaciens]	WP_195544350.1 DNA repair protein RecN [Collinsella aerofaciens]
AT12_0372	WP_117769622.1 MULTISPECIES: MurR/RpiR family transcriptional regulator [unclassified Collinsella]	WP_117769622.1 MurR/RpiR family transcriptional regulator [unclassified Collinsella]	WP_215673550.1 SIS domain-containing protein [Collinsella aerofaciens]	WP_215673550.1 SIS domain-containing protein [Collinsella aerofaciens]	WP_215673550.1 SIS domain-containing protein [Collinsella aerofaciens]
AT12_0373	WP_089571760.1 MULTISPECIES: fructose-specific PTS transporter subunit EIIC [Collinsella]	WP_117629325.1 fructose-specific PTS transporter subunit EIIC [Collinsella sp. TF10-11AT]	WP_117746041.1 fructose-specific PTS transporter subunit EIIC [Collinsella sp. TF05-9AC]	WP_117746041.1 fructose-specific PTS transporter subunit EIIC [Collinsella sp. TF05-9AC]	WP_085831303.1 fructose-specific PTS transporter subunit EIIC [Collinsella vaginalis]
AT12_0374	WP_022094575.1 MULTISPECIES: HPr family phosphocarrier protein [Collinsella]	WP_154027027.1 HPr family phosphocarrier protein [Olsenella uli]	WP_154027027.1 HPr family phosphocarrier protein [Olsenella uli]	WP_154027027.1 HPr family phosphocarrier protein [Olsenella uli]	WP_022387280.1 HPr family phosphocarrier protein [Collinsella]
AT12_0375	WP_089571762.1 MULTISPECIES: phosphoenolpyruvate--protein phosphotransferase [Collinsella]	WP_226802746.1 phosphoenolpyruvate--protein phosphotransferase [Collinsella aerofaciens]	WP_089571762.1 phosphoenolpyruvate--protein phosphotransferase [Collinsella]	WP_089571762.1 phosphoenolpyruvate--protein phosphotransferase [Collinsella]	WP_094335212.1 phosphoenolpyruvate--protein phosphotransferase [[Collinsella] massiliensis]
AT12_0376	WP_006233969.1 MULTISPECIES: 1-phosphofructokinase family hexose kinase [Collinsella]	WP_006233969.1 1-phosphofructokinase family hexose kinase [Collinsella]	WP_055309489.1 1-phosphofructokinase family hexose kinase [Collinsella aerofaciens]	WP_102337375.1 1-phosphofructokinase [Collinsella provencensis]	WP_102337375.1 1-phosphofructokinase [Collinsella provencensis]
AT12_0377	WP_138112436.1 1-phosphofructokinase [Collinsella aerofaciens]	WP_055250436.1 hexose kinase [Collinsella aerofaciens]	WP_117779185.1 1-phosphofructokinase family hexose kinase [Collinsella sp. AF16-8]	WP_222198592.1 hexose kinase [Collinsella sp. AGMB00827]	WP_222198592.1 hexose kinase [Collinsella sp. AGMB00827]
AT12_0378	WP_138112438.1 HD domain-containing protein [Collinsella aerofaciens]	WP_138112438.1 HD domain-containing protein [Collinsella aerofaciens]	WP_117637713.1 HD domain-containing protein [Collinsella sp. TF07-1]	WP_117637713.1 HD domain-containing protein [Collinsella sp. TF07-1]	WP_117637713.1 HD domain-containing protein [Collinsella sp. TF07-1]
AT12_0379	WP_138112440.1 flippase-like domain-containing protein [Collinsella aerofaciens]	WP_138112440.1 flippase-like domain-containing protein [Collinsella aerofaciens]	WP_089571768.1 flippase-like domain-containing protein [Collinsella]	WP_089571768.1 flippase-like domain-containing protein [Collinsella]	WP_075843953.1 flippase-like domain-containing protein [Collinsella bouchesdurhonensis]
AT12_0380	WP_157757975.1 MULTISPECIES: TetR/AcrR family transcriptional regulator [Collinsella]	WP_157757975.1 TetR/AcrR family transcriptional regulator [Collinsella]	WP_217108445.1 TetR family transcriptional regulator [Collinsella]	WP_217108445.1 TetR family transcriptional regulator [Collinsella]	WP_217108445.1 TetR family transcriptional regulator [Collinsella]
AT12_0381	WP_138340766.1 ABC transporter ATP-binding protein [Collinsella aerofaciens]	WP_138340766.1 ABC transporter ATP-binding protein [Collinsella aerofaciens]	WP_195535738.1 ABC transporter ATP-binding protein [Collinsella aerofaciens]	WP_195535738.1 ABC transporter ATP-binding protein [Collinsella aerofaciens]	WP_195535738.1 ABC transporter ATP-binding protein [Collinsella aerofaciens]
AT12_0382	WP_117769627.1 MULTISPECIES: iron ABC transporter permease [unclassified Collinsella]	WP_117769627.1 iron ABC transporter permease [unclassified Collinsella]	WP_117629329.1 iron ABC transporter permease [Collinsella sp. TF10-11AT]	WP_117629329.1 iron ABC transporter permease [Collinsella sp. TF10-11AT]	WP_117629329.1 iron ABC transporter permease [Collinsella sp. TF10-11AT]
AT12_0383	WP_147356473.1 MULTISPECIES: ABC transporter substrate-binding protein [unclassified Collinsella]	WP_147356473.1 ABC transporter substrate-binding protein [unclassified Collinsella]	WP_195503388.1 ABC transporter substrate-binding protein [Collinsella aerofaciens]	WP_195503388.1 ABC transporter substrate-binding protein [Collinsella aerofaciens]	WP_195503388.1 ABC transporter substrate-binding protein [Collinsella aerofaciens]
AT12_0384	WP_195363984.1 hypothetical protein [Collinsella aerofaciens]	WP_118396912.1 immunoglobulin domain-containing protein [Dorea formicigenerans]	WP_118396912.1 immunoglobulin domain-containing protein [Dorea formicigenerans]	WP_118396912.1 immunoglobulin domain-containing protein [Dorea formicigenerans]	WP_118396912.1 immunoglobulin domain-containing protein [Dorea formicigenerans]
AT12_0385	WP_117837190.1 MULTISPECIES: sirohydrochlorin cobaltochelatase [unclassified Collinsella]	WP_117837190.1 sirohydrochlorin cobaltochelatase [unclassified Collinsella]	WP_015538666.1 sirohydrochlorin cobaltochelatase [Gordonibacter pamelaeae]	WP_015538666.1 sirohydrochlorin cobaltochelatase [Gordonibacter pamelaeae]	WP_015538666.1 sirohydrochlorin cobaltochelatase [Gordonibacter pamelaeae]
AT12_0386	WP_022094563.1 MULTISPECIES: precorrin-4 C(11)-methyltransferase [Collinsella]	WP_118388583.1 precorrin-4 C(11)-methyltransferase [Collinsella]	WP_118388583.1 precorrin-4 C(11)-methyltransferase [Collinsella]	WP_118388583.1 precorrin-4 C(11)-methyltransferase [Collinsella]	WP_118388583.1 precorrin-4 C(11)-methyltransferase [Collinsella]
AT12_0387	WP_040358130.1 cobalt-precorrin-5B (C(1))-methyltransferase CbiD [Collinsella aerofaciens]	WP_222847474.1 cobalt-precorrin-5B (C(1))-methyltransferase CbiD [Collinsella aerofaciens]	WP_117637740.1 cobalt-precorrin-5B (C(1))-methyltransferase CbiD [Collinsella sp. TF07-1]	WP_117637740.1 cobalt-precorrin-5B (C(1))-methyltransferase CbiD [Collinsella sp. TF07-1]	WP_117637740.1 cobalt-precorrin-5B (C(1))-methyltransferase CbiD [Collinsella sp. TF07-1]
AT12_0388	WP_199576891.1 hypothetical protein [Collinsella sp. AF37-9]	WP_158049446.1 SAM-dependent methyltransferase [Ellagibacter isourolithinifaciens]	WP_158049446.1 SAM-dependent methyltransferase [Ellagibacter isourolithinifaciens]	WP_158049446.1 SAM-dependent methyltransferase [Ellagibacter isourolithinifaciens]	WP_158049446.1 SAM-dependent methyltransferase [Ellagibacter isourolithinifaciens]
AT12_0389	WP_217108436.1 MULTISPECIES: cobalamin biosynthesis protein [Collinsella]	WP_195544686.1 cobalamin biosynthesis protein [Collinsella aerofaciens]	WP_195240336.1 cobalamin biosynthesis protein [Collinsella aerofaciens]	WP_195240336.1 cobalamin biosynthesis protein [Collinsella aerofaciens]	WP_195240336.1 cobalamin biosynthesis protein [Collinsella aerofaciens]
AT12_0390	WP_215673536.1 precorrin-3B C(17)-methyltransferase [Collinsella aerofaciens]	WP_215673536.1 precorrin-3B C(17)-methyltransferase [Collinsella aerofaciens]	WP_138112461.1 precorrin-3B C(17)-methyltransferase [Collinsella aerofaciens]	WP_138112461.1 precorrin-3B C(17)-methyltransferase [Collinsella aerofaciens]	WP_138112461.1 precorrin-3B C(17)-methyltransferase [Collinsella aerofaciens]
AT12_0391	WP_195444314.1 precorrin-6y C5,15-methyltransferase (decarboxylating) subunit CbiE [Collinsella aerofaciens]	WP_195444314.1 precorrin-6y C5,15-methyltransferase (decarboxylating) subunit CbiE [Collinsella aerofaciens]	WP_138112463.1 precorrin-6y C5,15-methyltransferase (decarboxylating) subunit CbiE [Collinsella aerofaciens]	WP_138112463.1 precorrin-6y C5,15-methyltransferase (decarboxylating) subunit CbiE [Collinsella aerofaciens]	WP_138112463.1 precorrin-6y C5,15-methyltransferase (decarboxylating) subunit CbiE [Collinsella aerofaciens]
AT12_0392	WP_206671494.1 cobyrinate a,c-diamide synthase [Gordonibacter pamelaeae]	WP_206671494.1 cobyrinate a,c-diamide synthase [Gordonibacter pamelaeae]	WP_225093543.1 cobyrinate a,c-diamide synthase [Collinsella aerofaciens]	WP_225093543.1 cobyrinate a,c-diamide synthase [Collinsella aerofaciens]	WP_225093543.1 cobyrinate a,c-diamide synthase [Collinsella aerofaciens]
AT12_0393	WP_118388593.1 MULTISPECIES: nicotinate-nucleotide--dimethylbenzimidazole phosphoribosyltransferase [Collinsella]	WP_117779196.1 nicotinate-nucleotide--dimethylbenzimidazole phosphoribosyltransferase [Collinsella sp. AF16-8]	WP_117779196.1 nicotinate-nucleotide--dimethylbenzimidazole phosphoribosyltransferase [Collinsella sp. AF16-8]	WP_117779196.1 nicotinate-nucleotide--dimethylbenzimidazole phosphoribosyltransferase [Collinsella sp. AF16-8]	WP_117779196.1 nicotinate-nucleotide--dimethylbenzimidazole phosphoribosyltransferase [Collinsella sp. AF16-8]
AT12_0394	WP_217750023.1 bifunctional adenosylcobinamide kinase/adenosylcobinamide-phosphate guanylyltransferase [Collinsella aerofaciens]	WP_217750023.1 bifunctional adenosylcobinamide kinase/adenosylcobinamide-phosphate guanylyltransferase [Collinsella aerofaciens]	WP_114568797.1 bifunctional adenosylcobinamide kinase/adenosylcobinamide-phosphate guanylyltransferase [Gordonibacter pamelaeae]	WP_114568797.1 bifunctional adenosylcobinamide kinase/adenosylcobinamide-phosphate guanylyltransferase [Gordonibacter pamelaeae]	WP_114568797.1 bifunctional adenosylcobinamide kinase/adenosylcobinamide-phosphate guanylyltransferase [Gordonibacter pamelaeae]
AT12_0395	WP_161154838.1 adenosylcobinamide-GDP ribazoletransferase [Collinsella aerofaciens]	WP_161154838.1 adenosylcobinamide-GDP ribazoletransferase [Collinsella aerofaciens]	WP_225093546.1 adenosylcobinamide-GDP ribazoletransferase [Collinsella aerofaciens]	WP_225093546.1 adenosylcobinamide-GDP ribazoletransferase [Collinsella aerofaciens]	WP_225093546.1 adenosylcobinamide-GDP ribazoletransferase [Collinsella aerofaciens]
AT12_0396	WP_195444308.1 bifunctional adenosylcobinamide kinase/adenosylcobinamide-phosphate guanylyltransferase [Collinsella aerofaciens]	WP_195444308.1 bifunctional adenosylcobinamide kinase/adenosylcobinamide-phosphate guanylyltransferase [Collinsella aerofaciens]	WP_203572374.1 bifunctional adenosylcobinamide kinase/adenosylcobinamide-phosphate guanylyltransferase [Collinsella aerofaciens]	WP_203572374.1 bifunctional adenosylcobinamide kinase/adenosylcobinamide-phosphate guanylyltransferase [Collinsella aerofaciens]	WP_203572374.1 bifunctional adenosylcobinamide kinase/adenosylcobinamide-phosphate guanylyltransferase [Collinsella aerofaciens]
AT12_0397	WP_118376664.1 adenosylcobinamide-phosphate synthase CbiB [Collinsella sp. AF37-9]	WP_118289108.1 adenosylcobinamide-phosphate synthase CbiB [Collinsella sp. AM12-1]	WP_117779199.1 adenosylcobinamide-phosphate synthase CbiB [Collinsella sp. AF16-8]	WP_117779199.1 adenosylcobinamide-phosphate synthase CbiB [Collinsella sp. AF16-8]	WP_117779199.1 adenosylcobinamide-phosphate synthase CbiB [Collinsella sp. AF16-8]
AT12_0398	WP_158567014.1 MULTISPECIES: pyridoxal phosphate-dependent class II aminotransferase [Collinsella]	WP_158567014.1 pyridoxal phosphate-dependent class II aminotransferase [Collinsella]	WP_204987911.1 aminotransferase class I/II-fold pyridoxal phosphate-dependent enzyme [Collinsella aerofaciens]	WP_204987911.1 aminotransferase class I/II-fold pyridoxal phosphate-dependent enzyme [Collinsella aerofaciens]	WP_204987911.1 aminotransferase class I/II-fold pyridoxal phosphate-dependent enzyme [Collinsella aerofaciens]
AT12_0399	WP_196031308.1 cobyric acid synthase [Collinsella aerofaciens]	WP_196031308.1 cobyric acid synthase [Collinsella aerofaciens]	WP_114568626.1 cobyric acid synthase [Gordonibacter pamelaeae]	WP_114568626.1 cobyric acid synthase [Gordonibacter pamelaeae]	WP_114568626.1 cobyric acid synthase [Gordonibacter pamelaeae]
AT12_0400	WP_195363995.1 cob(I)yrinic acid a,c-diamide adenosyltransferase [Collinsella aerofaciens]	WP_195363995.1 cob(I)yrinic acid a,c-diamide adenosyltransferase [Collinsella aerofaciens]	WP_206428075.1 cob(I)yrinic acid a,c-diamide adenosyltransferase [Collinsella aerofaciens]	WP_206428075.1 cob(I)yrinic acid a,c-diamide adenosyltransferase [Collinsella aerofaciens]	WP_206428075.1 cob(I)yrinic acid a,c-diamide adenosyltransferase [Collinsella aerofaciens]
AT12_0401	WP_035138237.1 precorrin-8X methylmutase [Collinsella sp. 4_8_47FAA]	WP_035138237.1 precorrin-8X methylmutase [Collinsella sp. 4_8_47FAA]	WP_206428074.1 precorrin-8X methylmutase [Collinsella aerofaciens]	WP_206428074.1 precorrin-8X methylmutase [Collinsella aerofaciens]	WP_087410743.1 precorrin-8X methylmutase [Collinsella sp. An2]
AT12_0402	WP_117797905.1 precorrin-6A reductase [Collinsella sp. AM42-18AC]	WP_195503373.1 precorrin-6A reductase [Collinsella aerofaciens]	WP_117837179.1 precorrin-6A reductase [unclassified Collinsella]	WP_117837179.1 precorrin-6A reductase [unclassified Collinsella]	WP_117837179.1 precorrin-6A reductase [unclassified Collinsella]
AT12_0403	WP_117837178.1 MULTISPECIES: ABC transporter permease [unclassified Collinsella]	WP_195520419.1 ABC transporter permease [Collinsella aerofaciens]	WP_138112483.1 ABC transporter permease [Collinsella aerofaciens]	WP_138112483.1 ABC transporter permease [Collinsella aerofaciens]	WP_138378562.1 ABC transporter permease [Collinsella bouchesdurhonensis]
AT12_0404	WP_217750014.1 ATP-binding cassette domain-containing protein [Collinsella aerofaciens]	WP_217750014.1 ATP-binding cassette domain-containing protein [Collinsella aerofaciens]	WP_215673524.1 ATP-binding cassette domain-containing protein [Collinsella aerofaciens]	WP_215673524.1 ATP-binding cassette domain-containing protein [Collinsella aerofaciens]	WP_215673524.1 ATP-binding cassette domain-containing protein [Collinsella aerofaciens]
AT12_0405	WP_195919914.1 efflux RND transporter periplasmic adaptor subunit [Collinsella aerofaciens]	WP_084076785.1 biotin/lipoyl-binding protein [Demequina sp. NBRC 110057]	WP_084076785.1 biotin/lipoyl-binding protein [Demequina sp. NBRC 110057]	WP_084076785.1 biotin/lipoyl-binding protein [Demequina sp. NBRC 110057]	WP_084076785.1 biotin/lipoyl-binding protein [Demequina sp. NBRC 110057]
AT12_0406	WP_158564766.1 L,D-transpeptidase family protein [Collinsella sp. TM10-22]	WP_215694574.1 L,D-transpeptidase family protein [Collinsella aerofaciens]	WP_215673522.1 L,D-transpeptidase family protein [Collinsella aerofaciens]	WP_118080589.1 L,D-transpeptidase [Collinsella sp. AM34-10]	WP_118080589.1 L,D-transpeptidase [Collinsella sp. AM34-10]
AT12_0407	WP_117861866.1 L-serine ammonia-lyase, iron-sulfur-dependent, subunit alpha [Collinsella sp. AM44-11]	WP_117861866.1 L-serine ammonia-lyase, iron-sulfur-dependent, subunit alpha [Collinsella sp. AM44-11]	WP_089571820.1 L-serine ammonia-lyase, iron-sulfur-dependent, subunit alpha [Collinsella]	WP_089571820.1 L-serine ammonia-lyase, iron-sulfur-dependent, subunit alpha [Collinsella]	WP_118271102.1 L-serine ammonia-lyase, iron-sulfur-dependent, subunit alpha [Collinsella intestinalis]
AT12_0408	WP_195192830.1 methionine adenosyltransferase [Collinsella aerofaciens]	WP_195192830.1 methionine adenosyltransferase [Collinsella aerofaciens]	WP_089571822.1 methionine adenosyltransferase [Collinsella]	WP_006722760.1 methionine adenosyltransferase [Collinsella intestinalis]	WP_006722760.1 methionine adenosyltransferase [Collinsella intestinalis]
AT12_0409	WP_117776492.1 MULTISPECIES: glutamate--tRNA ligase [Collinsella]	WP_147588201.1 glutamate--tRNA ligase [Collinsella sp. BA40]	WP_117680075.1 glutamate--tRNA ligase [Collinsella tanakaei]	WP_066832502.1 glutamate--tRNA ligase [Collinsella ihuae]	WP_154053417.1 glutamate--tRNA ligase [Olsenella uli]
AT12_0410	WP_225093552.1 primosomal protein N' [Collinsella aerofaciens]	WP_144687862.1 primosomal protein N' [Enorma shizhengliae]	WP_144687862.1 primosomal protein N' [Enorma shizhengliae]	WP_144687862.1 primosomal protein N' [Enorma shizhengliae]	WP_006722759.1 primosomal protein N' [Collinsella intestinalis]
AT12_0411	WP_148331380.1 peptide deformylase [Collinsella aerofaciens]	WP_148331380.1 peptide deformylase [Collinsella aerofaciens]	WP_138112497.1 peptide deformylase [Collinsella aerofaciens]	WP_138112497.1 peptide deformylase [Collinsella aerofaciens]	WP_085831327.1 peptide deformylase [Collinsella vaginalis]
AT12_0412	WP_117779212.1 methionyl-tRNA formyltransferase [Collinsella sp. AF16-8]	WP_117779212.1 methionyl-tRNA formyltransferase [Collinsella sp. AF16-8]	WP_089571829.1 methionyl-tRNA formyltransferase [Collinsella]	WP_089571829.1 methionyl-tRNA formyltransferase [Collinsella]	WP_089571829.1 methionyl-tRNA formyltransferase [Collinsella]
AT12_0413	WP_196022559.1 hypothetical protein [Collinsella aerofaciens]	WP_204814435.1 methyltransferase domain-containing protein [Olsenella uli]	WP_204814435.1 methyltransferase domain-containing protein [Olsenella uli]	WP_204814435.1 methyltransferase domain-containing protein [Olsenella uli]	WP_162273010.1 methyltransferase domain-containing protein [Olsenella timonensis]
AT12_0414	WP_195192825.1 FmdB family transcriptional regulator [Collinsella aerofaciens]	WP_195192825.1 FmdB family transcriptional regulator [Collinsella aerofaciens]	WP_118080606.1 FmdB family transcriptional regulator [Collinsella sp. AM34-10]	WP_117639437.1 FmdB family transcriptional regulator [Collinsella sp. TM06-3]	WP_117639437.1 FmdB family transcriptional regulator [Collinsella sp. TM06-3]
AT12_0415	WP_006721292.1 4-alpha-glucanotransferase [Collinsella stercoris]	WP_009061162.1 glycoside hydrolase family 13 protein [Clostridium sp. MSTE9]	WP_009061162.1 glycoside hydrolase family 13 protein [Clostridium sp. MSTE9]	WP_009061162.1 glycoside hydrolase family 13 protein [Clostridium sp. MSTE9]	WP_009061162.1 glycoside hydrolase family 13 protein [Clostridium sp. MSTE9]
AT12_0416	WP_168170408.1 MULTISPECIES: glycogen synthase GlgA [Collinsella]	WP_147588388.1 glycogen synthase GlgA [Collinsella sp. BA40]	WP_195419815.1 glycogen synthase GlgA [Collinsella sp. D33t1_170424_A12]	WP_195419815.1 glycogen synthase GlgA [Collinsella sp. D33t1_170424_A12]	WP_195419815.1 glycogen synthase GlgA [Collinsella sp. D33t1_170424_A12]
AT12_0417	WP_215673514.1 glucose-1-phosphate adenylyltransferase subunit GlgD [Collinsella aerofaciens]	WP_009140347.1 glucose-1-phosphate adenylyltransferase subunit GlgD [Collinsella tanakaei]	WP_009140347.1 glucose-1-phosphate adenylyltransferase subunit GlgD [Collinsella tanakaei]	WP_009140347.1 glucose-1-phosphate adenylyltransferase subunit GlgD [Collinsella tanakaei]	WP_144743123.1 glucose-1-phosphate adenylyltransferase subunit GlgD [Enorma burkinafasonensis]
AT12_0418	WP_006233920.1 MULTISPECIES: glucose-1-phosphate adenylyltransferase [Collinsella]	WP_006233920.1 glucose-1-phosphate adenylyltransferase [Collinsella]	WP_089571840.1 glucose-1-phosphate adenylyltransferase [Collinsella]	WP_222198558.1 glucose-1-phosphate adenylyltransferase [Collinsella sp. AGMB00827]	WP_174220917.1 glucose-1-phosphate adenylyltransferase [Fannyhessea vaginae]
AT12_0419	WP_144687820.1 glycogen/starch/alpha-glucan phosphorylase [Enorma shizhengliae]	WP_144687820.1 glycogen/starch/alpha-glucan phosphorylase [Enorma shizhengliae]	WP_144687820.1 glycogen/starch/alpha-glucan phosphorylase [Enorma shizhengliae]	WP_221696319.1 glycogen/starch/alpha-glucan family phosphorylase [Collinsella aerofaciens]	WP_102372010.1 glycogen/starch/alpha-glucan phosphorylase [Enorma phocaeensis]
AT12_0420	WP_102372011.1 1,4-alpha-glucan branching protein GlgB [Enorma phocaeensis]	WP_204564839.1 1,4-alpha-glucan branching protein GlgB [Collinsella tanakaei]	WP_079989184.1 1,4-alpha-glucan branching protein GlgB [Collinsella ihuae]	WP_079989184.1 1,4-alpha-glucan branching protein GlgB [Collinsella ihuae]	WP_079989184.1 1,4-alpha-glucan branching protein GlgB [Collinsella ihuae]
AT12_0421	WP_006233915.1 HAD family phosphatase [Collinsella aerofaciens]	WP_195919404.1 HAD family phosphatase [Collinsella aerofaciens]	WP_195919404.1 HAD family phosphatase [Collinsella aerofaciens]	WP_195919404.1 HAD family phosphatase [Collinsella aerofaciens]	WP_195919404.1 HAD family phosphatase [Collinsella aerofaciens]
AT12_0422	WP_118205665.1 thiamine diphosphokinase [Collinsella sp. AM17-1]	WP_118205665.1 thiamine diphosphokinase [Collinsella sp. AM17-1]	WP_117636959.1 thiamine diphosphokinase [Collinsella sp. TF07-1]	WP_055310620.1 thiamine diphosphokinase [Collinsella aerofaciens]	WP_055310620.1 thiamine diphosphokinase [Collinsella aerofaciens]
AT12_0423	WP_117854656.1 antiterminator LoaP [Collinsella sp. AF14-35]	WP_117854656.1 antiterminator LoaP [Collinsella sp. AF14-35]	WP_217108409.1 antiterminator LoaP [Collinsella]	WP_217108409.1 antiterminator LoaP [Collinsella]	WP_217108409.1 antiterminator LoaP [Collinsella]
AT12_0424	WP_226814293.1 sugar transferase [Collinsella aerofaciens]	WP_226814293.1 sugar transferase [Collinsella aerofaciens]	WP_204986367.1 sugar transferase [Collinsella aerofaciens]	WP_226802862.1 sugar transferase [Collinsella aerofaciens]	WP_226802862.1 sugar transferase [Collinsella aerofaciens]
AT12_0425	WP_118388644.1 MULTISPECIES: WecB/TagA/CpsF family glycosyltransferase [Collinsella]	WP_118388644.1 WecB/TagA/CpsF family glycosyltransferase [Collinsella]	WP_089571850.1 WecB/TagA/CpsF family glycosyltransferase [Collinsella]	WP_089571850.1 WecB/TagA/CpsF family glycosyltransferase [Collinsella]	WP_089571850.1 WecB/TagA/CpsF family glycosyltransferase [Collinsella]
AT12_0426	WP_117820315.1 MULTISPECIES: UDP-N-acetylglucosamine 2-epimerase (non-hydrolyzing) [unclassified Collinsella]	WP_199570622.1 UDP-N-acetylglucosamine 2-epimerase (non-hydrolyzing) [Collinsella sp. AF14-35]	WP_118270831.1 UDP-N-acetylglucosamine 2-epimerase (non-hydrolyzing) [Collinsella sp. AM15-2]	WP_118270831.1 UDP-N-acetylglucosamine 2-epimerase (non-hydrolyzing) [Collinsella sp. AM15-2]	WP_181872237.1 UDP-N-acetylglucosamine 2-epimerase (non-hydrolyzing) [Eggerthella lenta]
AT12_0427	WP_117820314.1 MULTISPECIES: glycosyltransferase [unclassified Collinsella]	WP_095614350.1 glycosyltransferase [Bifidobacterium criceti]	WP_095614350.1 glycosyltransferase [Bifidobacterium criceti]	WP_095614350.1 glycosyltransferase [Bifidobacterium criceti]	WP_095614350.1 glycosyltransferase [Bifidobacterium criceti]
AT12_0428	WP_089571855.1 MULTISPECIES: LicD family protein [Collinsella]	WP_089571855.1 LicD family protein [Collinsella]	WP_089571855.1 LicD family protein [Collinsella]	WP_089571855.1 LicD family protein [Collinsella]	WP_089571855.1 LicD family protein [Collinsella]
AT12_0429	WP_118388650.1 MULTISPECIES: hypothetical protein [Collinsella]	WP_204987179.1 acyltransferase [Collinsella aerofaciens]	WP_204987179.1 acyltransferase [Collinsella aerofaciens]	WP_204987179.1 acyltransferase [Collinsella aerofaciens]	WP_204987179.1 acyltransferase [Collinsella aerofaciens]
AT12_0430	WP_089571858.1 MULTISPECIES: glycosyltransferase family 2 protein [Collinsella]	WP_089571858.1 glycosyltransferase family 2 protein [Collinsella]	WP_089571858.1 glycosyltransferase family 2 protein [Collinsella]	WP_089571858.1 glycosyltransferase family 2 protein [Collinsella]	WP_089571858.1 glycosyltransferase family 2 protein [Collinsella]
AT12_0431	WP_199408771.1 MULTISPECIES: acyltransferase [Collinsella]	WP_199408771.1 acyltransferase [Collinsella]	WP_199408771.1 acyltransferase [Collinsella]	WP_199408771.1 acyltransferase [Collinsella]	WP_199408771.1 acyltransferase [Collinsella]
AT12_0432	WP_089571862.1 MULTISPECIES: glycosyltransferase [Collinsella]	WP_089571862.1 glycosyltransferase [Collinsella]	WP_089571862.1 glycosyltransferase [Collinsella]	WP_089571862.1 glycosyltransferase [Collinsella]	WP_089571862.1 glycosyltransferase [Collinsella]
AT12_0433	WP_089571863.1 MULTISPECIES: O-antigen ligase family protein [Collinsella]	WP_183376927.1 O-antigen ligase family protein [Faecalicoccus acidiformans]	WP_183376927.1 O-antigen ligase family protein [Faecalicoccus acidiformans]	WP_183376927.1 O-antigen ligase family protein [Faecalicoccus acidiformans]	WP_183376927.1 O-antigen ligase family protein [Faecalicoccus acidiformans]
AT12_0434	WP_158551193.1 MULTISPECIES: polysaccharide pyruvyl transferase family protein [Collinsella]	WP_158551193.1 polysaccharide pyruvyl transferase family protein [Collinsella]	WP_158551193.1 polysaccharide pyruvyl transferase family protein [Collinsella]	WP_158551193.1 polysaccharide pyruvyl transferase family protein [Collinsella]	WP_158551193.1 polysaccharide pyruvyl transferase family protein [Collinsella]
AT12_0435	WP_118388658.1 MULTISPECIES: oligosaccharide flippase family protein [Collinsella]	WP_118388658.1 oligosaccharide flippase family protein [Collinsella]	WP_118388658.1 oligosaccharide flippase family protein [Collinsella]	WP_118388658.1 oligosaccharide flippase family protein [Collinsella]	WP_118388658.1 oligosaccharide flippase family protein [Collinsella]
AT12_0436	WP_158551192.1 MULTISPECIES: Coenzyme F420 hydrogenase/dehydrogenase, beta subunit C-terminal domain [Collinsella]	WP_158551192.1 Coenzyme F420 hydrogenase/dehydrogenase, beta subunit C-terminal domain [Collinsella]	WP_158551192.1 Coenzyme F420 hydrogenase/dehydrogenase, beta subunit C-terminal domain [Collinsella]	WP_158551192.1 Coenzyme F420 hydrogenase/dehydrogenase, beta subunit C-terminal domain [Collinsella]	WP_158551192.1 Coenzyme F420 hydrogenase/dehydrogenase, beta subunit C-terminal domain [Collinsella]
AT12_0437	WP_117758085.1 MULTISPECIES: histidinol-phosphate aminotransferase family protein [unclassified Collinsella]	WP_117758085.1 histidinol-phosphate aminotransferase family protein [unclassified Collinsella]	WP_089571871.1 histidinol-phosphate aminotransferase family protein [Collinsella]	WP_089571871.1 histidinol-phosphate aminotransferase family protein [Collinsella]	WP_162457403.1 histidinol-phosphate aminotransferase family protein [Gordonibacter urolithinfaciens]
AT12_0438	WP_118388660.1 MULTISPECIES: adenylyltransferase/cytidyltransferase family protein [Collinsella]	WP_118388660.1 adenylyltransferase/cytidyltransferase family protein [Collinsella]	WP_089571873.1 adenylyltransferase/cytidyltransferase family protein [Collinsella]	WP_117746286.1 Gfo/Idh/MocA family oxidoreductase [Collinsella sp. TF05-9AC]	WP_117746286.1 Gfo/Idh/MocA family oxidoreductase [Collinsella sp. TF05-9AC]
AT12_0439	WP_075227672.1 AbiV family abortive infection protein [Streptococcus sp. HMSC061D10]	WP_075227672.1 AbiV family abortive infection protein [Streptococcus sp. HMSC061D10]	WP_084851697.1 AbiV family abortive infection protein [Streptococcus oralis]	WP_084851697.1 AbiV family abortive infection protein [Streptococcus oralis]	WP_084851697.1 AbiV family abortive infection protein [Streptococcus oralis]
AT12_0440	WP_138375325.1 hypothetical protein [Collinsella aerofaciens]	WP_195534742.1 endonuclease/exonuclease/phosphatase family protein [Collinsella aerofaciens]	WP_195534742.1 endonuclease/exonuclease/phosphatase family protein [Collinsella aerofaciens]	WP_195534742.1 endonuclease/exonuclease/phosphatase family protein [Collinsella aerofaciens]	WP_195534742.1 endonuclease/exonuclease/phosphatase family protein [Collinsella aerofaciens]
AT12_0441	WP_138375326.1 hypothetical protein [Collinsella aerofaciens]
AT12_0442	WP_117861889.1 hypothetical protein [Collinsella sp. AM44-11]
AT12_0443	WP_138375328.1 hypothetical protein [Collinsella aerofaciens]
AT12_0444	WP_195361986.1 hypothetical protein [Collinsella aerofaciens]
AT12_0445	WP_195361985.1 DUF4065 domain-containing protein [Collinsella aerofaciens]	WP_011013556.1 SocA family protein [Corynebacterium glutamicum]	WP_040966856.1 SocA family protein [Corynebacterium glutamicum]	WP_040966856.1 SocA family protein [Corynebacterium glutamicum]	WP_040966856.1 SocA family protein [Corynebacterium glutamicum]
AT12_0446	WP_195361984.1 Fic family protein [Collinsella aerofaciens]	WP_195361984.1 Fic family protein [Collinsella aerofaciens]	WP_195361984.1 Fic family protein [Collinsella aerofaciens]	WP_195233293.1 Fic family protein [Collinsella aerofaciens]	WP_195233293.1 Fic family protein [Collinsella aerofaciens]
AT12_0447	WP_195445982.1 hypothetical protein [Collinsella aerofaciens]
AT12_0448	WP_215694953.1 ATP-binding cassette domain-containing protein [Collinsella aerofaciens]	WP_215694953.1 ATP-binding cassette domain-containing protein [Collinsella aerofaciens]	WP_117877354.1 ABC-F family ATP-binding cassette domain-containing protein [Collinsella sp. AM38-1BH]	WP_117877354.1 ABC-F family ATP-binding cassette domain-containing protein [Collinsella sp. AM38-1BH]	WP_117877354.1 ABC-F family ATP-binding cassette domain-containing protein [Collinsella sp. AM38-1BH]
AT12_0449	WP_055287415.1 hypothetical protein [Collinsella aerofaciens]
AT12_0450	WP_195503900.1 site-2 protease family protein [Collinsella aerofaciens]	WP_195503900.1 site-2 protease family protein [Collinsella aerofaciens]	WP_215674641.1 site-2 protease family protein [Collinsella aerofaciens]	WP_215674641.1 site-2 protease family protein [Collinsella aerofaciens]	WP_215674641.1 site-2 protease family protein [Collinsella aerofaciens]
AT12_0451	WP_152068179.1 segregation/condensation protein A [Collinsella aerofaciens]	WP_152068179.1 segregation/condensation protein A [Collinsella aerofaciens]	WP_022095099.1 segregation/condensation protein A [Collinsella]	WP_022095099.1 segregation/condensation protein A [Collinsella]	WP_019238562.1 segregation/condensation protein A [Enorma]
AT12_0452	WP_117769688.1 MULTISPECIES: SMC-Scp complex subunit ScpB [unclassified Collinsella]	WP_117769688.1 SMC-Scp complex subunit ScpB [unclassified Collinsella]	WP_225093589.1 SMC-Scp complex subunit ScpB [Collinsella aerofaciens]	WP_099431754.1 SMC-Scp complex subunit ScpB [Collinsella aerofaciens]	WP_013708758.1 SMC-Scp complex subunit ScpB [Coriobacterium glomerans]
AT12_0453	WP_161161048.1 rRNA pseudouridine synthase [Collinsella aerofaciens]	WP_019238564.1 rRNA pseudouridine synthase [Enorma]	WP_019238564.1 rRNA pseudouridine synthase [Enorma]	WP_019238564.1 rRNA pseudouridine synthase [Enorma]	WP_019238564.1 rRNA pseudouridine synthase [Enorma]
AT12_0454	WP_006236034.1 MULTISPECIES: (d)CMP kinase [Collinsella]	WP_006236034.1 (d)CMP kinase [Collinsella]	WP_089571917.1 (d)CMP kinase [Collinsella]	WP_089571917.1 (d)CMP kinase [Collinsella]	WP_089571917.1 (d)CMP kinase [Collinsella]
AT12_0455	WP_161116171.1 1-acyl-sn-glycerol-3-phosphate acyltransferase [Collinsella aerofaciens]	WP_161116171.1 1-acyl-sn-glycerol-3-phosphate acyltransferase [Collinsella aerofaciens]	WP_215674650.1 1-acyl-sn-glycerol-3-phosphate acyltransferase [Collinsella aerofaciens]	WP_215674650.1 1-acyl-sn-glycerol-3-phosphate acyltransferase [Collinsella aerofaciens]	WP_215674650.1 1-acyl-sn-glycerol-3-phosphate acyltransferase [Collinsella aerofaciens]
AT12_0456	WP_118098819.1 4-hydroxy-3-methylbut-2-enyl diphosphate reductase [Collinsella sp. AM28-11LB]	WP_118098819.1 4-hydroxy-3-methylbut-2-enyl diphosphate reductase [Collinsella sp. AM28-11LB]	WP_225093593.1 4-hydroxy-3-methylbut-2-enyl diphosphate reductase [Collinsella aerofaciens]	WP_225093593.1 4-hydroxy-3-methylbut-2-enyl diphosphate reductase [Collinsella aerofaciens]	WP_225093593.1 4-hydroxy-3-methylbut-2-enyl diphosphate reductase [Collinsella aerofaciens]
AT12_0457	WP_117797956.1 DUF512 domain-containing protein [Collinsella sp. AM42-18AC]	WP_012803086.1 radical SAM protein [Cryptobacterium curtum]	WP_012803086.1 radical SAM protein [Cryptobacterium curtum]	WP_012803086.1 radical SAM protein [Cryptobacterium curtum]	WP_012803086.1 radical SAM protein [Cryptobacterium curtum]
AT12_0458	WP_006236029.1 MULTISPECIES: ribosome biogenesis GTPase Der [Collinsella]	WP_006236029.1 ribosome biogenesis GTPase Der [Collinsella]	WP_089571924.1 ribosome biogenesis GTPase Der [Collinsella]	WP_087355470.1 ribosome biogenesis GTPase Der [Collinsella sp. An7]	WP_204560105.1 ribosome biogenesis GTPase Der [Collinsella tanakaei]
AT12_0459	WP_117746592.1 MULTISPECIES: glycerol-3-phosphate 1-O-acyltransferase PlsY [Collinsella]	WP_217108094.1 glycerol-3-phosphate 1-O-acyltransferase PlsY [Collinsella]	WP_138340996.1 glycerol-3-phosphate 1-O-acyltransferase PlsY [Collinsella aerofaciens]	WP_138340996.1 glycerol-3-phosphate 1-O-acyltransferase PlsY [Collinsella aerofaciens]	WP_138340996.1 glycerol-3-phosphate 1-O-acyltransferase PlsY [Collinsella aerofaciens]
AT12_0460	WP_215694943.1 NAD(P)H-dependent glycerol-3-phosphate dehydrogenase [Collinsella aerofaciens]	WP_215694943.1 NAD(P)H-dependent glycerol-3-phosphate dehydrogenase [Collinsella aerofaciens]	WP_055287399.1 NAD(P)-dependent glycerol-3-phosphate dehydrogenase [Collinsella aerofaciens]	WP_055287399.1 NAD(P)-dependent glycerol-3-phosphate dehydrogenase [Collinsella aerofaciens]	WP_055287399.1 NAD(P)-dependent glycerol-3-phosphate dehydrogenase [Collinsella aerofaciens]
AT12_0461	WP_196031248.1 ribulose-phosphate 3-epimerase [Collinsella aerofaciens]	WP_080289875.1 Stk1 family PASTA domain-containing Ser/Thr kinase [Oenococcus oeni]	WP_080289875.1 Stk1 family PASTA domain-containing Ser/Thr kinase [Oenococcus oeni]	WP_080289875.1 Stk1 family PASTA domain-containing Ser/Thr kinase [Oenococcus oeni]	WP_080289875.1 Stk1 family PASTA domain-containing Ser/Thr kinase [Oenococcus oeni]
AT12_0462	WP_161116177.1 cysteine desulfurase [Collinsella aerofaciens]	WP_117806934.1 cysteine desulfurase [Collinsella sp. OF02-10]	WP_117806934.1 cysteine desulfurase [Collinsella sp. OF02-10]	WP_117806934.1 cysteine desulfurase [Collinsella sp. OF02-10]	WP_117806934.1 cysteine desulfurase [Collinsella sp. OF02-10]
AT12_0463	WP_138341004.1 Nif3-like dinuclear metal center hexameric protein [Collinsella aerofaciens]	WP_136845268.1 Nif3-like dinuclear metal center hexameric protein [Parvibacter caecicola]	WP_123184736.1 Nif3-like dinuclear metal center hexameric protein [Parvibacter caecicola]	WP_123184736.1 Nif3-like dinuclear metal center hexameric protein [Parvibacter caecicola]	WP_123184736.1 Nif3-like dinuclear metal center hexameric protein [Parvibacter caecicola]
AT12_0464	WP_117842399.1 hypothetical protein [Collinsella sp. AF20-14LB]	WP_013708769.1 C4-type zinc ribbon domain-containing protein [Coriobacterium glomerans]	WP_013708769.1 C4-type zinc ribbon domain-containing protein [Coriobacterium glomerans]	WP_013708769.1 C4-type zinc ribbon domain-containing protein [Coriobacterium glomerans]	WP_013708769.1 C4-type zinc ribbon domain-containing protein [Coriobacterium glomerans]
AT12_0465	WP_226812508.1 bifunctional phosphopantothenoylcysteine decarboxylase/phosphopantothenate--cysteine ligase CoaBC [Collinsella aerofaciens]	WP_226812508.1 bifunctional phosphopantothenoylcysteine decarboxylase/phosphopantothenate--cysteine ligase CoaBC [Collinsella aerofaciens]	WP_225093600.1 bifunctional phosphopantothenoylcysteine decarboxylase/phosphopantothenate--cysteine ligase CoaBC [Collinsella aerofaciens]	WP_225093600.1 bifunctional phosphopantothenoylcysteine decarboxylase/phosphopantothenate--cysteine ligase CoaBC [Collinsella aerofaciens]	WP_225093600.1 bifunctional phosphopantothenoylcysteine decarboxylase/phosphopantothenate--cysteine ligase CoaBC [Collinsella aerofaciens]
AT12_0466	WP_055287389.1 DUF6273 domain-containing protein [Collinsella aerofaciens]	WP_147486956.1 Flp family type IVb pilin [Collinsella sp. AM29-10AC]	WP_147486956.1 Flp family type IVb pilin [Collinsella sp. AM29-10AC]	WP_147486956.1 Flp family type IVb pilin [Collinsella sp. AM29-10AC]	WP_147486956.1 Flp family type IVb pilin [Collinsella sp. AM29-10AC]
AT12_0467	WP_117770648.1 MULTISPECIES: hypothetical protein [unclassified Collinsella]
AT12_0468	WP_006236008.1 hypothetical protein [Collinsella aerofaciens]
AT12_0469	WP_118082015.1 MULTISPECIES: hypothetical protein [Collinsella]
AT12_0470	WP_215674672.1 hypothetical protein [Collinsella aerofaciens]
AT12_0471	WP_118335529.1 ATP-binding cassette domain-containing protein [Collinsella sp. AM13-34]	WP_075843400.1 ATP-binding cassette domain-containing protein [Collinsella bouchesdurhonensis]	WP_075843400.1 ATP-binding cassette domain-containing protein [Collinsella bouchesdurhonensis]	WP_075843400.1 ATP-binding cassette domain-containing protein [Collinsella bouchesdurhonensis]	WP_075843400.1 ATP-binding cassette domain-containing protein [Collinsella bouchesdurhonensis]
AT12_0472	WP_192934397.1 CDP-alcohol phosphatidyltransferase family protein [Collinsella aerofaciens]	WP_192934397.1 CDP-alcohol phosphatidyltransferase family protein [Collinsella aerofaciens]	WP_154516385.1 CDP-alcohol phosphatidyltransferase family protein [unclassified Collinsella]	WP_154516385.1 CDP-alcohol phosphatidyltransferase family protein [unclassified Collinsella]	WP_154516385.1 CDP-alcohol phosphatidyltransferase family protein [unclassified Collinsella]
AT12_0473	WP_006236002.1 FHA domain-containing protein [Collinsella aerofaciens]	WP_172622436.1 FHA domain-containing protein [Collinsella aerofaciens]	WP_172622436.1 FHA domain-containing protein [Collinsella aerofaciens]	WP_172622436.1 FHA domain-containing protein [Collinsella aerofaciens]	WP_222199722.1 FHA domain-containing protein [Collinsella sp. AGMB00827]
AT12_0474	WP_161115805.1 MerR family transcriptional regulator [Collinsella aerofaciens]	WP_161115805.1 MerR family transcriptional regulator [Collinsella aerofaciens]	WP_215674806.1 MerR family transcriptional regulator [Collinsella aerofaciens]	WP_215674806.1 MerR family transcriptional regulator [Collinsella aerofaciens]	WP_087431070.1 MerR family transcriptional regulator [Collinsella sp. An307]
AT12_0475	WP_117770348.1 MULTISPECIES: adenine phosphoribosyltransferase [Collinsella]	WP_117770348.1 adenine phosphoribosyltransferase [Collinsella]	WP_117564797.1 adenine phosphoribosyltransferase [Collinsella]	WP_117564797.1 adenine phosphoribosyltransferase [Collinsella]	WP_144688633.1 adenine phosphoribosyltransferase [Enorma shizhengliae]
AT12_0476	WP_055285172.1 MULTISPECIES: NlpC/P60 family protein [Collinsella]	WP_055285172.1 NlpC/P60 family protein [Collinsella]	WP_006235998.1 NlpC/P60 family protein [Collinsella aerofaciens]	WP_199583450.1 NlpC/P60 family protein [Collinsella sp. AF31-11]	WP_199583450.1 NlpC/P60 family protein [Collinsella sp. AF31-11]
AT12_0477	WP_195362051.1 DegV family protein [Collinsella aerofaciens]	WP_195362051.1 DegV family protein [Collinsella aerofaciens]	WP_006235997.1 DegV family protein [Collinsella aerofaciens]	WP_006235997.1 DegV family protein [Collinsella aerofaciens]	WP_006235997.1 DegV family protein [Collinsella aerofaciens]
AT12_0478	WP_172677984.1 DUF1836 domain-containing protein [Collinsella aerofaciens]
AT12_0479	WP_118205704.1 FAD-dependent oxidoreductase [Collinsella sp. AM17-1]	WP_118205704.1 FAD-dependent oxidoreductase [Collinsella sp. AM17-1]	WP_118079911.1 FAD-dependent oxidoreductase [Collinsella sp. AM34-10]	WP_117766601.1 FAD-dependent oxidoreductase [Collinsella]	WP_117766601.1 FAD-dependent oxidoreductase [Collinsella]
AT12_0480	WP_195568851.1 UDP-N-acetylglucosamine--LPS N-acetylglucosamine transferase [Collinsella aerofaciens]	WP_195568851.1 UDP-N-acetylglucosamine--LPS N-acetylglucosamine transferase [Collinsella aerofaciens]	WP_117746599.1 UDP-N-acetylglucosamine--LPS N-acetylglucosamine transferase [Collinsella sp. TF05-9AC]	WP_117746599.1 UDP-N-acetylglucosamine--LPS N-acetylglucosamine transferase [Collinsella sp. TF05-9AC]	WP_117746599.1 UDP-N-acetylglucosamine--LPS N-acetylglucosamine transferase [Collinsella sp. TF05-9AC]
AT12_0481	WP_138340316.1 dUTP diphosphatase [Collinsella aerofaciens]	WP_009140331.1 dUTP diphosphatase [Collinsella tanakaei]	WP_009140331.1 dUTP diphosphatase [Collinsella tanakaei]	WP_009140331.1 dUTP diphosphatase [Collinsella tanakaei]	WP_009140331.1 dUTP diphosphatase [Collinsella tanakaei]
AT12_0482	WP_022093781.1 MULTISPECIES: transcriptional regulator NrdR [Collinsella]	WP_022093781.1 transcriptional regulator NrdR [Collinsella]	WP_022093781.1 transcriptional regulator NrdR [Collinsella]	WP_022093781.1 transcriptional regulator NrdR [Collinsella]	WP_013708821.1 transcriptional regulator NrdR [Coriobacterium glomerans]
AT12_0483	WP_117776243.1 MULTISPECIES: LysM peptidoglycan-binding domain-containing protein [unclassified Collinsella]	WP_117776243.1 LysM peptidoglycan-binding domain-containing protein [unclassified Collinsella]	WP_138112621.1 LysM peptidoglycan-binding domain-containing protein [Collinsella aerofaciens]	WP_138112621.1 LysM peptidoglycan-binding domain-containing protein [Collinsella aerofaciens]	WP_138112621.1 LysM peptidoglycan-binding domain-containing protein [Collinsella aerofaciens]
AT12_0484	WP_040359862.1 MULTISPECIES: transcriptional repressor LexA [Collinsella]	WP_066832030.1 transcriptional repressor LexA [Collinsella]	WP_066832030.1 transcriptional repressor LexA [Collinsella]	WP_084743324.1 transcriptional repressor LexA [Collinsella intestinalis]	WP_084743324.1 transcriptional repressor LexA [Collinsella intestinalis]
AT12_0485	WP_152068196.1 DUF1624 domain-containing protein [Collinsella aerofaciens]	WP_217108119.1 heparan-alpha-glucosaminide N-acetyltransferase domain-containing protein [Collinsella]	WP_217108119.1 heparan-alpha-glucosaminide N-acetyltransferase domain-containing protein [Collinsella]	WP_215674787.1 heparan-alpha-glucosaminide N-acetyltransferase domain-containing protein [Collinsella aerofaciens]	WP_215674787.1 heparan-alpha-glucosaminide N-acetyltransferase domain-containing protein [Collinsella aerofaciens]
AT12_0486	WP_117654789.1 MULTISPECIES: GTPase HflX [Collinsella]	WP_117654789.1 GTPase HflX [Collinsella]	WP_089573372.1 GTPase HflX [Collinsella]	WP_089573372.1 GTPase HflX [Collinsella]	WP_040362097.1 GTPase HflX [Collinsella tanakaei]
AT12_0487	WP_195246690.1 tRNA (adenosine(37)-N6)-dimethylallyltransferase MiaA [Collinsella aerofaciens]	WP_195246690.1 tRNA (adenosine(37)-N6)-dimethylallyltransferase MiaA [Collinsella aerofaciens]	WP_089573373.1 tRNA (adenosine(37)-N6)-dimethylallyltransferase MiaA [Collinsella]	WP_089573373.1 tRNA (adenosine(37)-N6)-dimethylallyltransferase MiaA [Collinsella]	WP_089573373.1 tRNA (adenosine(37)-N6)-dimethylallyltransferase MiaA [Collinsella]
AT12_0488	WP_055285164.1 MULTISPECIES: tRNA (N6-isopentenyl adenosine(37)-C2)-methylthiotransferase MiaB [Collinsella]	WP_055285164.1 tRNA (N6-isopentenyl adenosine(37)-C2)-methylthiotransferase MiaB [Collinsella]	WP_225093617.1 tRNA (N6-isopentenyl adenosine(37)-C2)-methylthiotransferase MiaB [Collinsella aerofaciens]	WP_225093617.1 tRNA (N6-isopentenyl adenosine(37)-C2)-methylthiotransferase MiaB [Collinsella aerofaciens]	WP_204573017.1 tRNA (N6-isopentenyl adenosine(37)-C2)-methylthiotransferase MiaB [Collinsella intestinalis]
AT12_0489	WP_006235982.1 MULTISPECIES: stage V sporulation protein S [Collinsella]	WP_006235982.1 stage V sporulation protein S [Collinsella]	WP_117716872.1 stage V sporulation protein S [Collinsella sp. OM08-14AT]	WP_085830408.1 stage V sporulation protein S [Collinsella vaginalis]	WP_050344826.1 stage V sporulation protein S [Olsenella sp. oral taxon 807]
AT12_0490	WP_006235981.1 MULTISPECIES: ATP-binding protein [Collinsella]	WP_006721194.1 ATP-binding protein [Collinsella stercoris]	WP_006721194.1 ATP-binding protein [Collinsella stercoris]	WP_006721194.1 ATP-binding protein [Collinsella stercoris]	WP_102337465.1 ATP-binding protein [Collinsella provencensis]
AT12_0491	WP_115596193.1 MULTISPECIES: ribonuclease Y [Collinsella]	WP_115596193.1 ribonuclease Y [Collinsella]	WP_154516337.1 ribonuclease Y [unclassified Collinsella]	WP_006721193.1 ribonuclease Y [Collinsella stercoris]	WP_154025803.1 ribonuclease Y [Olsenella uli]
AT12_0492	WP_195625239.1 recombination regulator RecX [Collinsella aerofaciens]	WP_195644935.1 recombination regulator RecX [Collinsella aerofaciens]	WP_195644935.1 recombination regulator RecX [Collinsella aerofaciens]	WP_195644935.1 recombination regulator RecX [Collinsella aerofaciens]	WP_195644935.1 recombination regulator RecX [Collinsella aerofaciens]
AT12_0493	WP_022094695.1 MULTISPECIES: recombinase RecA [Collinsella]	WP_022094695.1 recombinase RecA [Collinsella]	WP_225093620.1 recombinase RecA [Collinsella aerofaciens]	WP_225093620.1 recombinase RecA [Collinsella aerofaciens]	WP_108806020.1 recombinase RecA [Atopobium massiliense]
AT12_0494	WP_195192331.1 CinA family protein [Collinsella aerofaciens]	WP_195192331.1 CinA family protein [Collinsella aerofaciens]	WP_117818060.1 CinA family protein [unclassified Collinsella]	WP_055250088.1 CinA family protein [Collinsella]	WP_055250088.1 CinA family protein [Collinsella]
AT12_0495	WP_117861924.1 CDP-diacylglycerol--glycerol-3-phosphate 3-phosphatidyltransferase [Collinsella sp. AM44-11]	WP_117861924.1 CDP-diacylglycerol--glycerol-3-phosphate 3-phosphatidyltransferase [Collinsella sp. AM44-11]	WP_117797786.1 CDP-diacylglycerol--glycerol-3-phosphate 3-phosphatidyltransferase [Collinsella]	WP_117797786.1 CDP-diacylglycerol--glycerol-3-phosphate 3-phosphatidyltransferase [Collinsella]	WP_117797786.1 CDP-diacylglycerol--glycerol-3-phosphate 3-phosphatidyltransferase [Collinsella]
AT12_0496	WP_215694065.1 30S ribosomal protein S12 methylthiotransferase RimO [Collinsella aerofaciens]	WP_139652993.1 30S ribosomal protein S12 methylthiotransferase RimO [Raoultibacter sp. Marseille-P8396]	WP_139652993.1 30S ribosomal protein S12 methylthiotransferase RimO [Raoultibacter sp. Marseille-P8396]	WP_139652993.1 30S ribosomal protein S12 methylthiotransferase RimO [Raoultibacter sp. Marseille-P8396]	WP_139652993.1 30S ribosomal protein S12 methylthiotransferase RimO [Raoultibacter sp. Marseille-P8396]
AT12_0497	WP_117770334.1 MULTISPECIES: YajQ family cyclic di-GMP-binding protein [Collinsella]	WP_117770334.1 YajQ family cyclic di-GMP-binding protein [Collinsella]	WP_117654798.1 YajQ family cyclic di-GMP-binding protein [Collinsella]	WP_117654798.1 YajQ family cyclic di-GMP-binding protein [Collinsella]	WP_102372151.1 YajQ family cyclic di-GMP-binding protein [Enorma phocaeensis]
AT12_0498	WP_217108128.1 MULTISPECIES: helix-turn-helix domain-containing protein [Collinsella]	WP_217108128.1 helix-turn-helix domain-containing protein [Collinsella]	WP_117776235.1 helix-turn-helix domain-containing protein [Collinsella sp. AF11-11]	WP_117776235.1 helix-turn-helix domain-containing protein [Collinsella sp. AF11-11]	WP_117776235.1 helix-turn-helix domain-containing protein [Collinsella sp. AF11-11]
AT12_0499	WP_215674887.1 DNA translocase FtsK 4TM domain-containing protein [Collinsella aerofaciens]	WP_215674887.1 DNA translocase FtsK 4TM domain-containing protein [Collinsella aerofaciens]	WP_225093626.1 DNA translocase FtsK [Collinsella aerofaciens]	WP_225093626.1 DNA translocase FtsK [Collinsella aerofaciens]	WP_225093626.1 DNA translocase FtsK [Collinsella aerofaciens]
AT12_0500	WP_225093627.1 ribonuclease J [Collinsella aerofaciens]	WP_117742749.1 ribonuclease J [Collinsella sp. OM07-12]	WP_022094702.1 ribonuclease J [Collinsella]	WP_102337473.1 ribonuclease J [Collinsella provencensis]	WP_222199698.1 RNase J family beta-CASP ribonuclease [Collinsella sp. AGMB00827]
AT12_0501
AT12_0502	WP_222199697.1 polyribonucleotide nucleotidyltransferase [Collinsella sp. AGMB00827]	WP_144688647.1 polyribonucleotide nucleotidyltransferase [Enorma shizhengliae]	WP_089573382.1 polyribonucleotide nucleotidyltransferase [Collinsella]	WP_118271214.1 polyribonucleotide nucleotidyltransferase [Collinsella intestinalis]	WP_118271214.1 polyribonucleotide nucleotidyltransferase [Collinsella intestinalis]
AT12_0503	WP_035138510.1 MULTISPECIES: 30S ribosomal protein S15 [Collinsella]	WP_035138510.1 30S ribosomal protein S15 [Collinsella]	WP_006235963.1 30S ribosomal protein S15 [Collinsella]	WP_222199696.1 30S ribosomal protein S15 [Collinsella sp. AGMB00827]	WP_222199696.1 30S ribosomal protein S15 [Collinsella sp. AGMB00827]
AT12_0504	WP_117629181.1 MULTISPECIES: DNA repair protein RecO [Collinsella]	WP_117629181.1 DNA repair protein RecO [Collinsella]	WP_089573383.1 DNA repair protein RecO [Collinsella]	WP_089573383.1 DNA repair protein RecO [Collinsella]	WP_089573383.1 DNA repair protein RecO [Collinsella]
AT12_0505	WP_225093628.1 GTPase Era [Collinsella aerofaciens]	WP_225093628.1 GTPase Era [Collinsella aerofaciens]	WP_171021458.1 GTPase Era [Collinsella aerofaciens]	WP_171021458.1 GTPase Era [Collinsella aerofaciens]	WP_171021458.1 GTPase Era [Collinsella aerofaciens]
AT12_0506	WP_225093629.1 diacylglycerol kinase family protein [Collinsella aerofaciens]	WP_225093629.1 diacylglycerol kinase family protein [Collinsella aerofaciens]	WP_006235960.1 diacylglycerol kinase family protein [Collinsella aerofaciens]	WP_006235960.1 diacylglycerol kinase family protein [Collinsella aerofaciens]	WP_006721410.1 diacylglycerol kinase family protein [Collinsella stercoris]
AT12_0507	WP_117770331.1 MULTISPECIES: rRNA maturation RNase YbeY [Collinsella]	WP_117770331.1 rRNA maturation RNase YbeY [Collinsella]	WP_089573385.1 rRNA maturation RNase YbeY [Collinsella]	WP_089573385.1 rRNA maturation RNase YbeY [Collinsella]	WP_089573385.1 rRNA maturation RNase YbeY [Collinsella]
AT12_0508	WP_195520394.1 PhoH family protein [Collinsella aerofaciens]	WP_195520394.1 PhoH family protein [Collinsella aerofaciens]	WP_099431796.1 PhoH family protein [Collinsella aerofaciens]	WP_099431796.1 PhoH family protein [Collinsella aerofaciens]	WP_099431796.1 PhoH family protein [Collinsella aerofaciens]
AT12_0509	WP_225093630.1 MiaB/RimO family radical SAM methylthiotransferase [Collinsella aerofaciens]	WP_225093630.1 MiaB/RimO family radical SAM methylthiotransferase [Collinsella aerofaciens]	WP_089573387.1 MiaB/RimO family radical SAM methylthiotransferase [Collinsella]	WP_089573387.1 MiaB/RimO family radical SAM methylthiotransferase [Collinsella]	WP_089573387.1 MiaB/RimO family radical SAM methylthiotransferase [Collinsella]
AT12_0510	WP_055285153.1 molecular chaperone DnaJ [Collinsella aerofaciens]	WP_055285153.1 molecular chaperone DnaJ [Collinsella aerofaciens]	WP_154516298.1 molecular chaperone DnaJ [unclassified Collinsella]	WP_154516298.1 molecular chaperone DnaJ [unclassified Collinsella]	WP_154516298.1 molecular chaperone DnaJ [unclassified Collinsella]
AT12_0511	WP_171021457.1 DnaJ domain-containing protein [Collinsella aerofaciens]	WP_171021457.1 DnaJ domain-containing protein [Collinsella aerofaciens]	WP_006235956.1 DnaJ domain-containing protein [Collinsella aerofaciens]	WP_006235956.1 DnaJ domain-containing protein [Collinsella aerofaciens]	WP_006235956.1 DnaJ domain-containing protein [Collinsella aerofaciens]
AT12_0512	WP_195211969.1 radical SAM family heme chaperone HemW [Collinsella aerofaciens]	WP_195211969.1 radical SAM family heme chaperone HemW [Collinsella aerofaciens]	WP_225093632.1 radical SAM family heme chaperone HemW [Collinsella aerofaciens]	WP_192919585.1 radical SAM family heme chaperone HemW [Collinsella aerofaciens]	WP_192919585.1 radical SAM family heme chaperone HemW [Collinsella aerofaciens]
AT12_0513	WP_138374182.1 tRNA dihydrouridine synthase DusB [Collinsella aerofaciens]	WP_138374182.1 tRNA dihydrouridine synthase DusB [Collinsella aerofaciens]	WP_089573390.1 tRNA dihydrouridine synthase DusB [Collinsella]	WP_089573390.1 tRNA dihydrouridine synthase DusB [Collinsella]	WP_204560147.1 tRNA dihydrouridine synthase DusB [Collinsella tanakaei]
AT12_0514	WP_087411326.1 translation elongation factor 4 [Collinsella sp. An2]	WP_117680121.1 translation elongation factor 4 [Collinsella tanakaei]	WP_009140299.1 translation elongation factor 4 [Collinsella tanakaei]	WP_028264206.1 translation elongation factor 4 [Atopobium fossor]	WP_028264206.1 translation elongation factor 4 [Atopobium fossor]
AT12_0515	WP_154516286.1 MULTISPECIES: 30S ribosomal protein S20 [Collinsella]	WP_154516286.1 30S ribosomal protein S20 [Collinsella]	WP_154516286.1 30S ribosomal protein S20 [Collinsella]	WP_154516286.1 30S ribosomal protein S20 [Collinsella]	WP_154516286.1 30S ribosomal protein S20 [Collinsella]
AT12_0516	WP_195239265.1 DNA polymerase III subunit delta [Collinsella aerofaciens]	WP_195239265.1 DNA polymerase III subunit delta [Collinsella aerofaciens]	WP_195233603.1 DNA polymerase III subunit delta [Collinsella aerofaciens]	WP_195233603.1 DNA polymerase III subunit delta [Collinsella aerofaciens]	WP_195233603.1 DNA polymerase III subunit delta [Collinsella aerofaciens]
AT12_0517	WP_225093635.1 DNA internalization-related competence protein ComEC/Rec2 [Collinsella aerofaciens]	WP_154025868.1 ComEC/Rec2 family competence protein [Olsenella uli]	WP_154025868.1 ComEC/Rec2 family competence protein [Olsenella uli]	WP_154025868.1 ComEC/Rec2 family competence protein [Olsenella uli]	WP_154025868.1 ComEC/Rec2 family competence protein [Olsenella uli]
AT12_0518	WP_195192316.1 helix-hairpin-helix domain-containing protein [Collinsella aerofaciens]	WP_195192316.1 helix-hairpin-helix domain-containing protein [Collinsella aerofaciens]	WP_082421792.1 ComEA family DNA-binding protein [Collinsella aerofaciens]	WP_158567796.1 helix-hairpin-helix domain-containing protein [Collinsella sp. AM20-15AC]	WP_158567796.1 helix-hairpin-helix domain-containing protein [Collinsella sp. AM20-15AC]
AT12_0519	WP_118289040.1 MULTISPECIES: tRNA 4-thiouridine(8) synthase ThiI [Collinsella]	WP_118289040.1 tRNA 4-thiouridine(8) synthase ThiI [Collinsella]	WP_089573395.1 tRNA 4-thiouridine(8) synthase ThiI [Collinsella]	WP_089573395.1 tRNA 4-thiouridine(8) synthase ThiI [Collinsella]	WP_072415567.1 tRNA 4-thiouridine(8) synthase ThiI [Collinsella phocaeensis]
AT12_0520	WP_192919584.1 DNA-directed RNA polymerase subunit omega [Collinsella aerofaciens]	WP_192919584.1 DNA-directed RNA polymerase subunit omega [Collinsella aerofaciens]	WP_154516272.1 DNA-directed RNA polymerase subunit omega [unclassified Collinsella]	WP_154516272.1 DNA-directed RNA polymerase subunit omega [unclassified Collinsella]	WP_019238628.1 DNA-directed RNA polymerase subunit omega [Enorma]
AT12_0521	WP_117742740.1 MULTISPECIES: guanylate kinase [unclassified Collinsella]	WP_117742740.1 guanylate kinase [unclassified Collinsella]	WP_006235942.1 guanylate kinase [Collinsella aerofaciens]	WP_006235942.1 guanylate kinase [Collinsella aerofaciens]	WP_102337554.1 guanylate kinase [Collinsella provencensis]
AT12_0522	WP_006236130.1 MULTISPECIES: hypothetical protein [Collinsella]	WP_117800132.1 integration host factor [unclassified Collinsella]	WP_102337555.1 integration host factor [Collinsella provencensis]	WP_102337555.1 integration host factor [Collinsella provencensis]	WP_102337555.1 integration host factor [Collinsella provencensis]
AT12_0523	WP_035138533.1 MULTISPECIES: orotidine-5'-phosphate decarboxylase [Collinsella]	WP_035138533.1 orotidine-5'-phosphate decarboxylase [Collinsella]	WP_225093637.1 orotidine-5'-phosphate decarboxylase [Collinsella aerofaciens]	WP_144688663.1 orotidine-5'-phosphate decarboxylase [Enorma shizhengliae]	WP_009140289.1 orotidine-5'-phosphate decarboxylase [Collinsella tanakaei]
AT12_0524	WP_022094721.1 dihydroorotate dehydrogenase [Collinsella aerofaciens]	WP_022094721.1 dihydroorotate dehydrogenase [Collinsella aerofaciens]	WP_022094721.1 dihydroorotate dehydrogenase [Collinsella aerofaciens]	WP_009140288.1 dihydroorotate dehydrogenase [Collinsella tanakaei]	WP_009140288.1 dihydroorotate dehydrogenase [Collinsella tanakaei]
AT12_0525	WP_117820614.1 MULTISPECIES: dihydroorotate dehydrogenase electron transfer subunit [unclassified Collinsella]	WP_117820614.1 dihydroorotate dehydrogenase electron transfer subunit [unclassified Collinsella]	WP_117716875.1 dihydroorotate dehydrogenase electron transfer subunit [Collinsella sp. OM08-14AT]	WP_117716875.1 dihydroorotate dehydrogenase electron transfer subunit [Collinsella sp. OM08-14AT]	WP_138377625.1 dihydroorotate dehydrogenase electron transfer subunit [Collinsella bouchesdurhonensis]
AT12_0526	WP_117820575.1 MULTISPECIES: dihydroorotase [unclassified Collinsella]	WP_195520383.1 dihydroorotase [Collinsella aerofaciens]	WP_117735170.1 dihydroorotase [Collinsella sp. TF09-1AT]	WP_117735170.1 dihydroorotase [Collinsella sp. TF09-1AT]	WP_123197192.1 dihydroorotase [Slackia faecicanis]
AT12_0527	WP_055309882.1 MULTISPECIES: aspartate carbamoyltransferase catalytic subunit [Collinsella]	WP_055309882.1 aspartate carbamoyltransferase catalytic subunit [Collinsella]	WP_192934393.1 aspartate carbamoyltransferase catalytic subunit [Collinsella aerofaciens]	WP_192934393.1 aspartate carbamoyltransferase catalytic subunit [Collinsella aerofaciens]	WP_192934393.1 aspartate carbamoyltransferase catalytic subunit [Collinsella aerofaciens]
AT12_0528	WP_006236123.1 MULTISPECIES: bifunctional pyr operon transcriptional regulator/uracil phosphoribosyltransferase PyrR [Collinsella]	WP_006236123.1 bifunctional pyr operon transcriptional regulator/uracil phosphoribosyltransferase PyrR [Collinsella]	WP_089573399.1 bifunctional pyr operon transcriptional regulator/uracil phosphoribosyltransferase PyrR [Collinsella]	WP_089573399.1 bifunctional pyr operon transcriptional regulator/uracil phosphoribosyltransferase PyrR [Collinsella]	WP_089573399.1 bifunctional pyr operon transcriptional regulator/uracil phosphoribosyltransferase PyrR [Collinsella]
AT12_0529	WP_022094725.1 MULTISPECIES: 50S ribosomal protein L28 [Collinsella]	WP_022094725.1 50S ribosomal protein L28 [Collinsella]	WP_013708916.1 50S ribosomal protein L28 [Coriobacterium glomerans]	WP_002563530.1 50S ribosomal protein L28 [Atopobium]	WP_222198552.1 50S ribosomal protein L28 [Collinsella sp. AGMB00827]
AT12_0530	WP_219672853.1 bifunctional acetaldehyde-CoA/alcohol dehydrogenase [Clostridioides difficile]	WP_219672853.1 bifunctional acetaldehyde-CoA/alcohol dehydrogenase [Clostridioides difficile]	WP_220797188.1 bifunctional acetaldehyde-CoA/alcohol dehydrogenase [Paraclostridium bifermentans]	WP_220797188.1 bifunctional acetaldehyde-CoA/alcohol dehydrogenase [Paraclostridium bifermentans]	WP_015359541.1 bifunctional acetaldehyde-CoA/alcohol dehydrogenase [Thermoclostridium stercorarium]
AT12_0531	WP_006236119.1 MULTISPECIES: aminoglycoside phosphotransferase family protein [Collinsella]	WP_006236119.1 aminoglycoside phosphotransferase family protein [Collinsella]	WP_117716642.1 aminoglycoside phosphotransferase family protein [Collinsella sp. OM08-14AT]	WP_102372013.1 aminoglycoside phosphotransferase family protein [Enorma phocaeensis]	WP_072415427.1 aminoglycoside phosphotransferase family protein [Collinsella phocaeensis]
AT12_0532	WP_089573418.1 MULTISPECIES: proline--tRNA ligase [Collinsella]	WP_082421802.1 proline--tRNA ligase [Collinsella aerofaciens]	WP_082421802.1 proline--tRNA ligase [Collinsella aerofaciens]	WP_082421802.1 proline--tRNA ligase [Collinsella aerofaciens]	WP_087203874.1 proline--tRNA ligase [Collinsella]
AT12_0533	WP_195361310.1 flavodoxin-dependent (E)-4-hydroxy-3-methylbut-2-enyl-diphosphate synthase [Collinsella aerofaciens]	WP_195361310.1 flavodoxin-dependent (E)-4-hydroxy-3-methylbut-2-enyl-diphosphate synthase [Collinsella aerofaciens]	WP_082222959.1 flavodoxin-dependent (E)-4-hydroxy-3-methylbut-2-enyl-diphosphate synthase [Collinsella aerofaciens]	WP_082222959.1 flavodoxin-dependent (E)-4-hydroxy-3-methylbut-2-enyl-diphosphate synthase [Collinsella aerofaciens]	WP_082222959.1 flavodoxin-dependent (E)-4-hydroxy-3-methylbut-2-enyl-diphosphate synthase [Collinsella aerofaciens]
AT12_0534	WP_195404101.1 site-2 protease family protein [Collinsella aerofaciens]	WP_195404101.1 site-2 protease family protein [Collinsella aerofaciens]	WP_124786144.1 site-2 protease family protein [Collinsella aerofaciens]	WP_124786144.1 site-2 protease family protein [Collinsella aerofaciens]	WP_124786144.1 site-2 protease family protein [Collinsella aerofaciens]
AT12_0535	WP_117745962.1 1-deoxy-D-xylulose-5-phosphate reductoisomerase [Collinsella sp. TF05-9AC]	WP_195644954.1 1-deoxy-D-xylulose-5-phosphate reductoisomerase [Collinsella aerofaciens]	WP_089573402.1 1-deoxy-D-xylulose-5-phosphate reductoisomerase [Collinsella]	WP_089573402.1 1-deoxy-D-xylulose-5-phosphate reductoisomerase [Collinsella]	WP_204560119.1 1-deoxy-D-xylulose-5-phosphate reductoisomerase [Collinsella tanakaei]
AT12_0536	WP_195568779.1 phosphatidate cytidylyltransferase [Collinsella aerofaciens]	WP_195568779.1 phosphatidate cytidylyltransferase [Collinsella aerofaciens]	WP_225093645.1 phosphatidate cytidylyltransferase [Collinsella aerofaciens]	WP_225093645.1 phosphatidate cytidylyltransferase [Collinsella aerofaciens]	WP_225093645.1 phosphatidate cytidylyltransferase [Collinsella aerofaciens]
AT12_0537	WP_055309876.1 MULTISPECIES: isoprenyl transferase [Collinsella]	WP_055309876.1 isoprenyl transferase [Collinsella]	WP_099431815.1 isoprenyl transferase [Collinsella aerofaciens]	WP_099431815.1 isoprenyl transferase [Collinsella aerofaciens]	WP_147588291.1 isoprenyl transferase [Collinsella sp. BA40]
AT12_0538	WP_006236112.1 MULTISPECIES: ribosome recycling factor [Collinsella]	WP_006236112.1 ribosome recycling factor [Collinsella]	WP_006236112.1 ribosome recycling factor [Collinsella]	WP_006236112.1 ribosome recycling factor [Collinsella]	WP_006236112.1 ribosome recycling factor [Collinsella]
AT12_0539	WP_040359955.1 MULTISPECIES: UMP kinase [Collinsella]	WP_040359955.1 UMP kinase [Collinsella]	WP_089573405.1 UMP kinase [Collinsella]	WP_089573405.1 UMP kinase [Collinsella]	WP_013708742.1 UMP kinase [Coriobacterium glomerans]
AT12_0540	WP_022094736.1 MULTISPECIES: translation elongation factor Ts [Bacteria]	WP_022094736.1 translation elongation factor Ts [Bacteria]	WP_225093646.1 translation elongation factor Ts [Collinsella aerofaciens]	WP_089573406.1 translation elongation factor Ts [Collinsella]	WP_009140251.1 translation elongation factor Ts [Collinsella tanakaei]
AT12_0541	WP_006236109.1 MULTISPECIES: 30S ribosomal protein S2 [Bacteria]	WP_006236109.1 30S ribosomal protein S2 [Bacteria]	WP_087355429.1 30S ribosomal protein S2 [Collinsella]	WP_013708740.1 30S ribosomal protein S2 [Coriobacterium glomerans]	WP_144688459.1 30S ribosomal protein S2 [Enorma shizhengliae]
AT12_0542	WP_192934391.1 tyrosine recombinase [Collinsella aerofaciens]	WP_117646387.1 tyrosine recombinase XerC [unclassified Collinsella]	WP_117564263.1 tyrosine recombinase XerC [Collinsella sp. TM05-37]	WP_117564263.1 tyrosine recombinase XerC [Collinsella sp. TM05-37]	WP_117564263.1 tyrosine recombinase XerC [Collinsella sp. TM05-37]
AT12_0543	WP_195239256.1 methylenetetrahydrofolate--tRNA-(uracil(54)-C(5))-methyltransferase (FADH(2)-oxidizing) TrmFO [Collinsella aerofaciens]	WP_204792467.1 methylenetetrahydrofolate--tRNA-(uracil(54)-C(5))-methyltransferase (FADH(2)-oxidizing) TrmFO [Olsenella profusa]	WP_204792467.1 methylenetetrahydrofolate--tRNA-(uracil(54)-C(5))-methyltransferase (FADH(2)-oxidizing) TrmFO [Olsenella profusa]	WP_204792467.1 methylenetetrahydrofolate--tRNA-(uracil(54)-C(5))-methyltransferase (FADH(2)-oxidizing) TrmFO [Olsenella profusa]	WP_204792467.1 methylenetetrahydrofolate--tRNA-(uracil(54)-C(5))-methyltransferase (FADH(2)-oxidizing) TrmFO [Olsenella profusa]
AT12_0544	WP_117745984.1 MULTISPECIES: DNA-protecting protein DprA [Collinsella]	WP_117745984.1 DNA-protecting protein DprA [Collinsella]	WP_117654823.1 DNA-protecting protein DprA [Collinsella sp. TF11-5AC]	WP_117654823.1 DNA-protecting protein DprA [Collinsella sp. TF11-5AC]	WP_117654823.1 DNA-protecting protein DprA [Collinsella sp. TF11-5AC]
AT12_0545	WP_035138568.1 MULTISPECIES: YifB family Mg chelatase-like AAA ATPase [Collinsella]	WP_204586980.1 YifB family Mg chelatase-like AAA ATPase [Collinsella tanakaei]	WP_066832126.1 YifB family Mg chelatase-like AAA ATPase [Collinsella ihuae]	WP_066832126.1 YifB family Mg chelatase-like AAA ATPase [Collinsella ihuae]	WP_066832126.1 YifB family Mg chelatase-like AAA ATPase [Collinsella ihuae]
AT12_0546	WP_055285132.1 MULTISPECIES: YraN family protein [Collinsella]	WP_195520374.1 YraN family protein [Collinsella aerofaciens]	WP_195568681.1 YraN family protein [Collinsella aerofaciens]	WP_154516246.1 YraN family protein [unclassified Collinsella]	WP_154516246.1 YraN family protein [unclassified Collinsella]
AT12_0547	WP_138374168.1 ribonuclease HII [Collinsella aerofaciens]	WP_138374168.1 ribonuclease HII [Collinsella aerofaciens]	WP_089573411.1 ribonuclease HII [Collinsella]	WP_089573411.1 ribonuclease HII [Collinsella]	WP_147588298.1 ribonuclease HII [Collinsella sp. BA40]
AT12_0548	WP_006236098.1 MULTISPECIES: 50S ribosomal protein L19 [Collinsella]	WP_006236098.1 50S ribosomal protein L19 [Collinsella]	WP_222199755.1 50S ribosomal protein L19 [Collinsella sp. AGMB00827]	WP_041739194.1 50S ribosomal protein L19 [Coriobacterium glomerans]	WP_212329352.1 50S ribosomal protein L19 [Atopobium sp. oral taxon 416]
AT12_0549	WP_144688452.1 pyruvate, phosphate dikinase [Enorma shizhengliae]	WP_219722276.1 pyruvate, phosphate dikinase [Enorma phocaeensis]	WP_144688452.1 pyruvate, phosphate dikinase [Enorma shizhengliae]	WP_144688452.1 pyruvate, phosphate dikinase [Enorma shizhengliae]	WP_219722276.1 pyruvate, phosphate dikinase [Enorma phocaeensis]
AT12_0550	WP_195644955.1 kinase/pyrophosphorylase [Collinsella aerofaciens]	WP_195534781.1 kinase/pyrophosphorylase [Collinsella aerofaciens]	WP_117635273.1 kinase/pyrophosphorylase [Collinsella sp. TF08-11AT]	WP_117635273.1 kinase/pyrophosphorylase [Collinsella sp. TF08-11AT]	WP_117635273.1 kinase/pyrophosphorylase [Collinsella sp. TF08-11AT]
AT12_0551	WP_006236092.1 glycine--tRNA ligase subunit beta [Collinsella aerofaciens]	WP_099431822.1 glycine--tRNA ligase subunit beta [Collinsella aerofaciens]	WP_118079819.1 glycine--tRNA ligase subunit beta [Collinsella sp. AM34-10]	WP_118079819.1 glycine--tRNA ligase subunit beta [Collinsella sp. AM34-10]	WP_118079819.1 glycine--tRNA ligase subunit beta [Collinsella sp. AM34-10]
AT12_0552	WP_138374988.1 glycine--tRNA ligase subunit alpha [Collinsella aerofaciens]	WP_138374988.1 glycine--tRNA ligase subunit alpha [Collinsella aerofaciens]	WP_138374988.1 glycine--tRNA ligase subunit alpha [Collinsella aerofaciens]	WP_158049242.1 glycine--tRNA ligase subunit alpha [Ellagibacter isourolithinifaciens]	WP_158049242.1 glycine--tRNA ligase subunit alpha [Ellagibacter isourolithinifaciens]
AT12_0553	WP_138374987.1 signal peptidase I [Collinsella aerofaciens]	WP_138374987.1 signal peptidase I [Collinsella aerofaciens]	WP_089573451.1 signal peptidase I [Collinsella]	WP_089573451.1 signal peptidase I [Collinsella]	WP_117800143.1 signal peptidase I [Collinsella sp. AM41-2BH]
AT12_0554	WP_138374986.1 tRNA (guanosine(37)-N1)-methyltransferase TrmD [Collinsella aerofaciens]	WP_138374986.1 tRNA (guanosine(37)-N1)-methyltransferase TrmD [Collinsella aerofaciens]	WP_089573450.1 tRNA (guanosine(37)-N1)-methyltransferase TrmD [Collinsella]	WP_089573450.1 tRNA (guanosine(37)-N1)-methyltransferase TrmD [Collinsella]	WP_087355415.1 tRNA (guanosine(37)-N1)-methyltransferase TrmD [Collinsella sp. An7]
AT12_0555	WP_138374985.1 ribosome maturation factor RimM [Collinsella aerofaciens]	WP_138374985.1 ribosome maturation factor RimM [Collinsella aerofaciens]	WP_089573449.1 ribosome maturation factor RimM [Collinsella]	WP_089573449.1 ribosome maturation factor RimM [Collinsella]	WP_089573449.1 ribosome maturation factor RimM [Collinsella]
AT12_0556	WP_117564253.1 MULTISPECIES: KH domain-containing protein [unclassified Collinsella]	WP_117564253.1 KH domain-containing protein [unclassified Collinsella]	WP_117564253.1 KH domain-containing protein [unclassified Collinsella]	WP_117564253.1 KH domain-containing protein [unclassified Collinsella]	WP_182279405.1 KH domain-containing protein [Collinsella intestinalis]
AT12_0557	WP_022094749.1 MULTISPECIES: 30S ribosomal protein S16 [Collinsella]	WP_022094749.1 30S ribosomal protein S16 [Collinsella]	WP_154516223.1 30S ribosomal protein S16 [unclassified Collinsella]	WP_066832190.1 30S ribosomal protein S16 [Collinsella]	WP_102337482.1 30S ribosomal protein S16 [Collinsella provencensis]
AT12_0558	WP_195644958.1 DNA polymerase IV [Collinsella aerofaciens]	WP_175406048.1 DNA polymerase IV [Collinsella aerofaciens]	WP_117583239.1 DNA polymerase IV [Collinsella sp. OM04-5]	WP_117583239.1 DNA polymerase IV [Collinsella sp. OM04-5]	WP_117583239.1 DNA polymerase IV [Collinsella sp. OM04-5]
AT12_0559	WP_055285121.1 ribosome silencing factor [Collinsella aerofaciens]	WP_055285121.1 ribosome silencing factor [Collinsella aerofaciens]	WP_055250002.1 ribosome silencing factor [Collinsella]	WP_055250002.1 ribosome silencing factor [Collinsella]	WP_087411217.1 ribosome silencing factor [Collinsella sp. An2]
AT12_0560	WP_118256525.1 bis(5'-nucleosyl)-tetraphosphatase (symmetrical) YqeK [Collinsella sp. AF02-46-1]	WP_199580770.1 bis(5'-nucleosyl)-tetraphosphatase (symmetrical) YqeK [Collinsella sp. AM42-18AC]	WP_199568336.1 bis(5'-nucleosyl)-tetraphosphatase (symmetrical) YqeK [Collinsella sp. TM10-22]	WP_199568336.1 bis(5'-nucleosyl)-tetraphosphatase (symmetrical) YqeK [Collinsella sp. TM10-22]	WP_094335274.1 bis(5'-nucleosyl)-tetraphosphatase (symmetrical) YqeK [[Collinsella] massiliensis]
AT12_0561	WP_022094753.1 MULTISPECIES: nicotinate-nucleotide adenylyltransferase [Collinsella]	WP_168896518.1 nicotinate-nucleotide adenylyltransferase [Olsenella sp. KGMB02461]	WP_168896518.1 nicotinate-nucleotide adenylyltransferase [Olsenella sp. KGMB02461]	WP_168896518.1 nicotinate-nucleotide adenylyltransferase [Olsenella sp. KGMB02461]	WP_168896518.1 nicotinate-nucleotide adenylyltransferase [Olsenella sp. KGMB02461]
AT12_0562	WP_022094754.1 MULTISPECIES: GTPase ObgE [Collinsella]	WP_083581625.1 GTPase ObgE [Collinsella phocaeensis]	WP_083581625.1 GTPase ObgE [Collinsella phocaeensis]	WP_083581625.1 GTPase ObgE [Collinsella phocaeensis]	WP_087203713.1 GTPase ObgE [Collinsella]
AT12_0563	WP_006236075.1 MULTISPECIES: 50S ribosomal protein L27 [Collinsella]	WP_006236075.1 50S ribosomal protein L27 [Collinsella]	WP_006236075.1 50S ribosomal protein L27 [Collinsella]	WP_195544403.1 50S ribosomal protein L27 [Collinsella aerofaciens]	WP_066832207.1 50S ribosomal protein L27 [Collinsella]
AT12_0564	WP_035138585.1 MULTISPECIES: 50S ribosomal protein L21 [Collinsella]	WP_035138585.1 50S ribosomal protein L21 [Collinsella]	WP_035138585.1 50S ribosomal protein L21 [Collinsella]	WP_035138585.1 50S ribosomal protein L21 [Collinsella]	WP_035138585.1 50S ribosomal protein L21 [Collinsella]
AT12_0565	WP_055285117.1 TIGR03936 family radical SAM-associated protein [Collinsella aerofaciens]
AT12_0566	WP_117629156.1 MULTISPECIES: TIGR03960 family B12-binding radical SAM protein [Collinsella]	WP_006301315.1 radical SAM protein [Aminomonas paucivorans]	WP_006301315.1 radical SAM protein [Aminomonas paucivorans]	WP_006301315.1 radical SAM protein [Aminomonas paucivorans]	WP_006301315.1 radical SAM protein [Aminomonas paucivorans]
AT12_0567	WP_006236071.1 MULTISPECIES: hypothetical protein [Collinsella]
AT12_0568	WP_117861950.1 MULTISPECIES: rod shape-determining protein RodA [Collinsella]	WP_117861950.1 rod shape-determining protein RodA [Collinsella]	WP_099431830.1 FtsW/RodA/SpoVE family cell cycle protein [Collinsella]	WP_099431830.1 FtsW/RodA/SpoVE family cell cycle protein [Collinsella]	WP_099431830.1 FtsW/RodA/SpoVE family cell cycle protein [Collinsella]
AT12_0569	WP_099431831.1 penicillin-binding protein 2 [Collinsella aerofaciens]	WP_089573439.1 penicillin-binding protein 2 [Collinsella]	WP_089573439.1 penicillin-binding protein 2 [Collinsella]	WP_089573439.1 penicillin-binding protein 2 [Collinsella]	WP_089573439.1 penicillin-binding protein 2 [Collinsella]
AT12_0570	WP_138112715.1 hypothetical protein [Collinsella aerofaciens]	WP_022094761.1 rod shape-determining protein MreD [Collinsella]	WP_117797748.1 rod shape-determining protein MreD [Collinsella sp. AM42-18AC]	WP_117797748.1 rod shape-determining protein MreD [Collinsella sp. AM42-18AC]	WP_117797748.1 rod shape-determining protein MreD [Collinsella sp. AM42-18AC]
AT12_0571	WP_138112717.1 rod shape-determining protein MreC [Collinsella aerofaciens]	WP_138112717.1 rod shape-determining protein MreC [Collinsella aerofaciens]	WP_089573437.1 rod shape-determining protein MreC [Collinsella]	WP_089573437.1 rod shape-determining protein MreC [Collinsella]	WP_089573437.1 rod shape-determining protein MreC [Collinsella]
AT12_0572	WP_006236061.1 MULTISPECIES: rod shape-determining protein [Collinsella]	WP_154026851.1 rod shape-determining protein [Olsenella uli]	WP_154026851.1 rod shape-determining protein [Olsenella uli]	WP_154026851.1 rod shape-determining protein [Olsenella uli]	WP_154026851.1 rod shape-determining protein [Olsenella uli]
AT12_0573	WP_055309859.1 tetratricopeptide repeat protein [Collinsella aerofaciens]	WP_055309859.1 tetratricopeptide repeat protein [Collinsella aerofaciens]	WP_195239245.1 tetratricopeptide repeat protein [Collinsella aerofaciens]	WP_195239245.1 tetratricopeptide repeat protein [Collinsella aerofaciens]	WP_195239245.1 tetratricopeptide repeat protein [Collinsella aerofaciens]
AT12_0574	WP_006236059.1 MULTISPECIES: peptidylprolyl isomerase [Collinsella]	WP_006236059.1 peptidylprolyl isomerase [Collinsella]	WP_117773549.1 peptidylprolyl isomerase [Collinsella sp. AF15-51]	WP_072415470.1 peptidylprolyl isomerase [Collinsella phocaeensis]	WP_072370684.1 peptidylprolyl isomerase [Thermophilibacter mediterraneus]
AT12_0575	WP_175406049.1 zinc ribbon domain-containing protein [Collinsella aerofaciens]	WP_158556926.1 zinc ribbon domain-containing protein [unclassified Collinsella]	WP_158556926.1 zinc ribbon domain-containing protein [unclassified Collinsella]	WP_158556926.1 zinc ribbon domain-containing protein [unclassified Collinsella]	WP_158556926.1 zinc ribbon domain-containing protein [unclassified Collinsella]
AT12_0576	WP_089573435.1 MULTISPECIES: HAD-IC family P-type ATPase [Collinsella]	WP_013708706.1 HAD-IC family P-type ATPase [Coriobacterium glomerans]	WP_144688481.1 HAD-IC family P-type ATPase [Enorma shizhengliae]	WP_072415468.1 HAD-IC family P-type ATPase [Collinsella phocaeensis]	WP_013708706.1 HAD-IC family P-type ATPase [Coriobacterium glomerans]
AT12_0577	WP_161160242.1 N-acetylmuramoyl-L-alanine amidase [Collinsella aerofaciens]	WP_161160242.1 N-acetylmuramoyl-L-alanine amidase [Collinsella aerofaciens]	WP_217107475.1 N-acetylmuramoyl-L-alanine amidase [Collinsella]	WP_055310472.1 N-acetylmuramoyl-L-alanine amidase [Collinsella aerofaciens]	WP_055310472.1 N-acetylmuramoyl-L-alanine amidase [Collinsella aerofaciens]
AT12_0578	WP_161160241.1 MULTISPECIES: hypothetical protein [Collinsella]
AT12_0579	WP_217107474.1 MULTISPECIES: hypothetical protein [Collinsella]
AT12_0580	WP_117743573.1 MULTISPECIES: XkdX family protein [Collinsella]	WP_117743573.1 XkdX family protein [Collinsella]	WP_161160239.1 XkdX family protein [Collinsella aerofaciens]	WP_138378119.1 XkdX family protein [Collinsella]	WP_138378119.1 XkdX family protein [Collinsella]
AT12_0581	WP_161160238.1 hypothetical protein [Collinsella aerofaciens]
AT12_0582	WP_226790490.1 RNA-directed DNA polymerase [Collinsella aerofaciens]	WP_226790490.1 RNA-directed DNA polymerase [Collinsella aerofaciens]	WP_203572377.1 RNA-directed DNA polymerase [Collinsella aerofaciens]	WP_203572377.1 RNA-directed DNA polymerase [Collinsella aerofaciens]	WP_203572377.1 RNA-directed DNA polymerase [Collinsella aerofaciens]
AT12_0583	WP_203572378.1 hypothetical protein [Collinsella aerofaciens]
AT12_0584	WP_226790491.1 DUF6273 domain-containing protein [Collinsella aerofaciens]
AT12_0585	WP_195234097.1 BppU family phage baseplate upper protein [Collinsella aerofaciens]	WP_195234097.1 BppU family phage baseplate upper protein [Collinsella aerofaciens]	WP_195234097.1 BppU family phage baseplate upper protein [Collinsella aerofaciens]	WP_195234097.1 BppU family phage baseplate upper protein [Collinsella aerofaciens]	WP_195234097.1 BppU family phage baseplate upper protein [Collinsella aerofaciens]
AT12_0586	WP_161160841.1 hypothetical protein [Collinsella aerofaciens]
AT12_0587	WP_118205766.1 phage tail protein [Collinsella sp. AM17-1]	WP_118205766.1 phage tail protein [Collinsella sp. AM17-1]	WP_118205766.1 phage tail protein [Collinsella sp. AM17-1]	WP_118205766.1 phage tail protein [Collinsella sp. AM17-1]	WP_118205766.1 phage tail protein [Collinsella sp. AM17-1]
AT12_0588	WP_161160839.1 phage tail family protein [Collinsella aerofaciens]	WP_161160839.1 phage tail family protein [Collinsella aerofaciens]	WP_161160839.1 phage tail family protein [Collinsella aerofaciens]	WP_161160839.1 phage tail family protein [Collinsella aerofaciens]	WP_161160839.1 phage tail family protein [Collinsella aerofaciens]
AT12_0589	WP_118205768.1 hypothetical protein [Collinsella sp. AM17-1]	WP_127723088.1 phage tail protein [Anaerosphaera multitolerans]	WP_127723088.1 phage tail protein [Anaerosphaera multitolerans]	WP_127723088.1 phage tail protein [Anaerosphaera multitolerans]	WP_154258446.1 phage tail protein [unclassified Lactonifactor]
AT12_0590	WP_118205769.1 hypothetical protein [Collinsella aerofaciens]
AT12_0591	WP_161160837.1 hypothetical protein [Collinsella aerofaciens]
AT12_0592	WP_217107464.1 MULTISPECIES: hypothetical protein [Collinsella]	WP_195234085.1 phage tail protein [Collinsella aerofaciens]	WP_118205771.1 phage tail protein [Collinsella sp. AM17-1]	WP_118205771.1 phage tail protein [Collinsella sp. AM17-1]	WP_118205771.1 phage tail protein [Collinsella sp. AM17-1]
AT12_0593	WP_118205772.1 MULTISPECIES: hypothetical protein [Collinsella]
AT12_0594	WP_118205773.1 hypothetical protein [Collinsella sp. AM17-1]
AT12_0595	WP_118205774.1 hypothetical protein [Collinsella sp. AM17-1]
AT12_0596	WP_118205775.1 Gp19/Gp15/Gp42 family protein [Collinsella sp. AM17-1]	WP_118205775.1 Gp19/Gp15/Gp42 family protein [Collinsella sp. AM17-1]	WP_118205775.1 Gp19/Gp15/Gp42 family protein [Collinsella sp. AM17-1]	WP_118205775.1 Gp19/Gp15/Gp42 family protein [Collinsella sp. AM17-1]	WP_087409927.1 Gp19/Gp15/Gp42 family protein [Collinsella sp. An2]
AT12_0597	WP_118205776.1 MULTISPECIES: hypothetical protein [Collinsella]
AT12_0598	WP_195234083.1 phage major capsid protein [Collinsella aerofaciens]	WP_195537575.1 phage major capsid protein [Bifidobacterium adolescentis]	WP_195537575.1 phage major capsid protein [Bifidobacterium adolescentis]	WP_195537575.1 phage major capsid protein [Bifidobacterium adolescentis]	WP_195537575.1 phage major capsid protein [Bifidobacterium adolescentis]
AT12_0599	WP_118205778.1 hypothetical protein [Collinsella sp. AM17-1]	WP_118239124.1 heavy metal transporter [Bifidobacterium pseudolongum]	WP_118239124.1 heavy metal transporter [Bifidobacterium pseudolongum]	WP_118239124.1 heavy metal transporter [Bifidobacterium pseudolongum]	WP_118239124.1 heavy metal transporter [Bifidobacterium pseudolongum]
AT12_0600	WP_118205779.1 hypothetical protein [Collinsella sp. AM17-1]	WP_009141344.1 polymorphic toxin type 50 domain-containing protein [Collinsella tanakaei]	WP_009141344.1 polymorphic toxin type 50 domain-containing protein [Collinsella tanakaei]	WP_009141344.1 polymorphic toxin type 50 domain-containing protein [Collinsella tanakaei]	WP_009141344.1 polymorphic toxin type 50 domain-containing protein [Collinsella tanakaei]
AT12_0601	WP_158567884.1 phage portal protein [Collinsella sp. AM17-1]	WP_217107456.1 phage portal protein [Collinsella]	WP_158572657.1 phage portal protein [Collinsella sp. AF38-3AC]	WP_158572657.1 phage portal protein [Collinsella sp. AF38-3AC]	WP_158572657.1 phage portal protein [Collinsella sp. AF38-3AC]
AT12_0602	WP_118205781.1 terminase large subunit [Collinsella sp. AM17-1]	WP_077597863.1 terminase family protein [Olsenella urininfantis]	WP_077597863.1 terminase family protein [Olsenella urininfantis]	WP_077597863.1 terminase family protein [Olsenella urininfantis]	WP_077597863.1 terminase family protein [Olsenella urininfantis]
AT12_0603	WP_118205782.1 MULTISPECIES: P27 family phage terminase small subunit [Collinsella]	WP_075844674.1 P27 family phage terminase small subunit [Collinsella bouchesdurhonensis]	WP_075844674.1 P27 family phage terminase small subunit [Collinsella bouchesdurhonensis]	WP_075844674.1 P27 family phage terminase small subunit [Collinsella bouchesdurhonensis]	WP_075844674.1 P27 family phage terminase small subunit [Collinsella bouchesdurhonensis]
AT12_0604	WP_226802983.1 HNH endonuclease [Collinsella aerofaciens]	WP_226802983.1 HNH endonuclease [Collinsella aerofaciens]	WP_118205783.1 HNH endonuclease [Collinsella]	WP_118205783.1 HNH endonuclease [Collinsella]	WP_118205783.1 HNH endonuclease [Collinsella]
AT12_0605	WP_118205784.1 MULTISPECIES: hypothetical protein [Collinsella]
AT12_0606
AT12_0607
AT12_0608	WP_118205785.1 hypothetical protein [Collinsella sp. AM17-1]
AT12_0609	WP_118205786.1 hypothetical protein [Collinsella sp. AM17-1]
AT12_0610	WP_158567885.1 helix-turn-helix domain-containing protein [Collinsella sp. AM17-1]	WP_158567885.1 helix-turn-helix domain-containing protein [Collinsella sp. AM17-1]	WP_158567885.1 helix-turn-helix domain-containing protein [Collinsella sp. AM17-1]	WP_118345900.1 helix-turn-helix domain-containing protein [Collinsella sp. AF38-3AC]	WP_118345900.1 helix-turn-helix domain-containing protein [Collinsella sp. AF38-3AC]
AT12_0611	WP_195234074.1 hypothetical protein [Collinsella aerofaciens]
AT12_0612	WP_147334496.1 MULTISPECIES: hypothetical protein [unclassified Collinsella]
AT12_0613	WP_118205792.1 DUF3850 domain-containing protein [Collinsella sp. AM17-1]		WP_205447820.1 ASCH domain-containing protein [Clostridium botulinum]	WP_205447820.1 ASCH domain-containing protein [Clostridium botulinum]	WP_205447820.1 ASCH domain-containing protein [Clostridium botulinum]
AT12_0614	WP_118345825.1 hypothetical protein [Collinsella sp. AF38-3AC]
AT12_0615	WP_212745630.1 DUF4406 domain-containing protein [Collinsella bouchesdurhonensis]
AT12_0616	WP_156327950.1 hypothetical protein [Collinsella aerofaciens]
AT12_0617	WP_156064229.1 hypothetical protein [Collinsella aerofaciens]
AT12_0618	WP_226802976.1 hypothetical protein [Collinsella aerofaciens]
AT12_0619	WP_204987056.1 hypothetical protein [Collinsella aerofaciens]	WP_208490069.1 DNA cytosine methyltransferase [Ruthenibacterium lactatiformans]	WP_208490069.1 DNA cytosine methyltransferase [Ruthenibacterium lactatiformans]	WP_208490069.1 DNA cytosine methyltransferase [Ruthenibacterium lactatiformans]	WP_208490069.1 DNA cytosine methyltransferase [Ruthenibacterium lactatiformans]
AT12_0620	WP_118205797.1 hypothetical protein [Collinsella sp. AM17-1]
AT12_0621	WP_158567887.1 YkgJ family cysteine cluster protein [Collinsella sp. AM17-1]	WP_158567887.1 YkgJ family cysteine cluster protein [Collinsella sp. AM17-1]	WP_158567887.1 YkgJ family cysteine cluster protein [Collinsella sp. AM17-1]	WP_158567887.1 YkgJ family cysteine cluster protein [Collinsella sp. AM17-1]	WP_158567887.1 YkgJ family cysteine cluster protein [Collinsella sp. AM17-1]
AT12_0622	WP_161160811.1 hypothetical protein [Collinsella aerofaciens]
AT12_0623	WP_226802973.1 hypothetical protein [Collinsella aerofaciens]
AT12_0624	WP_118345832.1 hypothetical protein [Collinsella sp. AF38-3AC]
AT12_0625
AT12_0626	WP_195234045.1 single-stranded DNA-binding protein [Collinsella aerofaciens]	WP_195234045.1 single-stranded DNA-binding protein [Collinsella aerofaciens]	WP_195234045.1 single-stranded DNA-binding protein [Collinsella aerofaciens]	WP_161160808.1 single-stranded DNA-binding protein [Collinsella aerofaciens]	WP_138378168.1 single-stranded DNA-binding protein [Collinsella bouchesdurhonensis]
AT12_0627	WP_118205802.1 MULTISPECIES: hypothetical protein [Collinsella]
AT12_0628	WP_118205803.1 MULTISPECIES: ERF family protein [unclassified Collinsella]	WP_118205803.1 ERF family protein [unclassified Collinsella]	WP_217107441.1 ERF family protein [Collinsella]	WP_217107441.1 ERF family protein [Collinsella]	WP_217107441.1 ERF family protein [Collinsella]
AT12_0629	WP_161160806.1 DUF1351 domain-containing protein [Collinsella aerofaciens]	WP_204875501.1 3'-5' exonuclease [Pseudoflavonifractor phocaeensis]	WP_204875501.1 3'-5' exonuclease [Pseudoflavonifractor phocaeensis]	WP_204875501.1 3'-5' exonuclease [Pseudoflavonifractor phocaeensis]	WP_204875501.1 3'-5' exonuclease [Pseudoflavonifractor phocaeensis]
AT12_0630	WP_195234039.1 hypothetical protein [Collinsella aerofaciens]
AT12_0631	WP_161160804.1 hypothetical protein [Collinsella aerofaciens]
AT12_0632	WP_195234035.1 hypothetical protein [Collinsella aerofaciens]	WP_161162609.1 NERD domain-containing protein [Collinsella aerofaciens]	WP_118345884.1 NERD domain-containing protein [Collinsella sp. AF38-3AC]	WP_118345884.1 NERD domain-containing protein [Collinsella sp. AF38-3AC]	WP_118345884.1 NERD domain-containing protein [Collinsella sp. AF38-3AC]
AT12_0633	WP_217107436.1 MULTISPECIES: hypothetical protein [Collinsella]
AT12_0634	WP_226802966.1 hypothetical protein [Collinsella aerofaciens]
AT12_0635	WP_195234031.1 hypothetical protein [Collinsella aerofaciens]
AT12_0636	WP_195234029.1 helix-turn-helix transcriptional regulator [Collinsella aerofaciens]	WP_195234029.1 helix-turn-helix transcriptional regulator [Collinsella aerofaciens]	WP_195234029.1 helix-turn-helix transcriptional regulator [Collinsella aerofaciens]	WP_052043979.1 helix-turn-helix transcriptional regulator [Collinsella sp. 4_8_47FAA]	WP_052043979.1 helix-turn-helix transcriptional regulator [Collinsella sp. 4_8_47FAA]
AT12_0637	WP_195234027.1 helix-turn-helix transcriptional regulator [Collinsella aerofaciens]	WP_195234027.1 helix-turn-helix transcriptional regulator [Collinsella aerofaciens]	WP_195234027.1 helix-turn-helix transcriptional regulator [Collinsella aerofaciens]	WP_195234027.1 helix-turn-helix transcriptional regulator [Collinsella aerofaciens]	WP_052043978.1 helix-turn-helix transcriptional regulator [Collinsella sp. 4_8_47FAA]
AT12_0638	WP_195234025.1 hypothetical protein [Collinsella aerofaciens]
AT12_0639	WP_226790512.1 recombinase family protein [Collinsella aerofaciens]	WP_226790512.1 recombinase family protein [Collinsella aerofaciens]	WP_226790512.1 recombinase family protein [Collinsella aerofaciens]	WP_226790512.1 recombinase family protein [Collinsella aerofaciens]	WP_084591728.1 recombinase family protein [Collinsella sp. 4_8_47FAA]
AT12_0640	WP_035138595.1 MULTISPECIES: 3-deoxy-7-phosphoheptulonate synthase [Collinsella]	WP_035138595.1 3-deoxy-7-phosphoheptulonate synthase [Collinsella]	WP_040359938.1 3-deoxy-7-phosphoheptulonate synthase [Collinsella aerofaciens]	WP_090846547.1 3-deoxy-7-phosphoheptulonate synthase [Parafannyhessea umbonata]	WP_021735444.1 3-deoxy-7-phosphoheptulonate synthase [Olegusella massiliensis]
AT12_0641	WP_138112725.1 prephenate dehydrogenase/arogenate dehydrogenase family protein [Collinsella aerofaciens]	WP_099431836.1 prephenate dehydrogenase/arogenate dehydrogenase family protein [Collinsella aerofaciens]	WP_099431836.1 prephenate dehydrogenase/arogenate dehydrogenase family protein [Collinsella aerofaciens]	WP_099431836.1 prephenate dehydrogenase/arogenate dehydrogenase family protein [Collinsella aerofaciens]	WP_099431836.1 prephenate dehydrogenase/arogenate dehydrogenase family protein [Collinsella aerofaciens]
AT12_0642	WP_138112727.1 3-dehydroquinate synthase [Collinsella aerofaciens]	WP_138112727.1 3-dehydroquinate synthase [Collinsella aerofaciens]	WP_089573432.1 3-dehydroquinate synthase [Collinsella]	WP_089573432.1 3-dehydroquinate synthase [Collinsella]	WP_089573432.1 3-dehydroquinate synthase [Collinsella]
AT12_0643	WP_138112729.1 3-phosphoshikimate 1-carboxyvinyltransferase [Collinsella aerofaciens]	WP_138112729.1 3-phosphoshikimate 1-carboxyvinyltransferase [Collinsella aerofaciens]	WP_089573431.1 3-phosphoshikimate 1-carboxyvinyltransferase [Collinsella]	WP_089573431.1 3-phosphoshikimate 1-carboxyvinyltransferase [Collinsella]	WP_138340379.1 3-phosphoshikimate 1-carboxyvinyltransferase [Collinsella aerofaciens]
AT12_0644	WP_138112731.1 chorismate synthase [Collinsella aerofaciens]	WP_225093659.1 chorismate synthase [Collinsella aerofaciens]	WP_225093659.1 chorismate synthase [Collinsella aerofaciens]	WP_225093659.1 chorismate synthase [Collinsella aerofaciens]	WP_225093659.1 chorismate synthase [Collinsella aerofaciens]
AT12_0645	WP_195404119.1 prephenate dehydratase [Collinsella aerofaciens]	WP_195404119.1 prephenate dehydratase [Collinsella aerofaciens]	WP_117654845.1 bifunctional chorismate mutase/prephenate dehydratase [Collinsella sp. TF11-5AC]	WP_117654845.1 bifunctional chorismate mutase/prephenate dehydratase [Collinsella sp. TF11-5AC]	WP_117654845.1 bifunctional chorismate mutase/prephenate dehydratase [Collinsella sp. TF11-5AC]
AT12_0646	WP_138112735.1 hypothetical protein [Collinsella aerofaciens]	WP_118934371.1 shikimate kinase [Collinsella sp. AM24-1]	WP_124786124.1 shikimate kinase [Collinsella aerofaciens]	WP_124786124.1 shikimate kinase [Collinsella aerofaciens]	WP_124786124.1 shikimate kinase [Collinsella aerofaciens]
AT12_0647	WP_099431841.1 MULTISPECIES: type II 3-dehydroquinate dehydratase [Collinsella]	WP_099431841.1 type II 3-dehydroquinate dehydratase [Collinsella]	WP_089573427.1 type II 3-dehydroquinate dehydratase [Collinsella]	WP_089573427.1 type II 3-dehydroquinate dehydratase [Collinsella]	WP_154324122.1 type II 3-dehydroquinate dehydratase [Enorma shizhengliae]
AT12_0648	WP_006236046.1 MULTISPECIES: ABC transporter ATP-binding protein [Collinsella]	WP_006236046.1 ABC transporter ATP-binding protein [Collinsella]	WP_118273313.1 ABC transporter ATP-binding protein [unclassified Collinsella]	WP_118273313.1 ABC transporter ATP-binding protein [unclassified Collinsella]	WP_147587879.1 ATP-binding cassette domain-containing protein [Collinsella sp. BA40]
AT12_0649	WP_022094778.1 ABC transporter permease [Collinsella aerofaciens]	WP_022094778.1 ABC transporter permease [Collinsella aerofaciens]	WP_022094778.1 ABC transporter permease [Collinsella aerofaciens]	WP_022094778.1 ABC transporter permease [Collinsella aerofaciens]	WP_215693418.1 ABC transporter permease [Collinsella aerofaciens]
AT12_0650	WP_117654851.1 MULTISPECIES: glycosyltransferase family 2 protein [Collinsella]	WP_117654851.1 glycosyltransferase family 2 protein [Collinsella]	WP_195622018.1 glycosyltransferase family 2 protein [Collinsella aerofaciens]	WP_195622018.1 glycosyltransferase family 2 protein [Collinsella aerofaciens]	WP_215634362.1 glycosyltransferase [Coprococcus comes]
AT12_0651	WP_138112737.1 sugar nucleotide-binding protein [Collinsella aerofaciens]	WP_138112737.1 sugar nucleotide-binding protein [Collinsella aerofaciens]	WP_117716100.1 sugar nucleotide-binding protein [Collinsella sp. OM08-14AT]	WP_117716100.1 sugar nucleotide-binding protein [Collinsella sp. OM08-14AT]	WP_021725975.1 sugar nucleotide-binding protein [Olsenella profusa]
AT12_0652	WP_055310686.1 dTDP-glucose 4,6-dehydratase [Collinsella aerofaciens]	WP_055310686.1 dTDP-glucose 4,6-dehydratase [Collinsella aerofaciens]	WP_117583504.1 dTDP-glucose 4,6-dehydratase [Collinsella sp. OM04-5]	WP_138378479.1 dTDP-glucose 4,6-dehydratase [Collinsella bouchesdurhonensis]	WP_102337367.1 dTDP-glucose 4,6-dehydratase [Collinsella provencensis]
AT12_0653	WP_117840298.1 MULTISPECIES: hypothetical protein [Collinsella]	WP_187362399.1 Fis family transcriptional regulator [Collinsella]	WP_187362399.1 Fis family transcriptional regulator [Collinsella]	WP_187362399.1 Fis family transcriptional regulator [Collinsella]	WP_187362399.1 Fis family transcriptional regulator [Collinsella]
AT12_0654	WP_022094783.1 DUF4869 domain-containing protein [Collinsella aerofaciens]
AT12_0655	WP_217107898.1 MULTISPECIES: glucose-1-phosphate thymidylyltransferase RfbA [Collinsella]	WP_217107898.1 glucose-1-phosphate thymidylyltransferase RfbA [Collinsella]	WP_117742873.1 glucose-1-phosphate thymidylyltransferase RfbA [Collinsella sp. OM07-12]	WP_006721366.1 glucose-1-phosphate thymidylyltransferase RfbA [Collinsella stercoris]	WP_118953967.1 glucose-1-phosphate thymidylyltransferase RfbA [Lactobacillus helveticus]
AT12_0656	WP_089573664.1 MULTISPECIES: glycosyltransferase family 2 protein [Collinsella]	WP_194372662.1 glycosyltransferase family 2 protein [Olsenella sp. LZLJ-2]	WP_194372662.1 glycosyltransferase family 2 protein [Olsenella sp. LZLJ-2]	WP_194372662.1 glycosyltransferase family 2 protein [Olsenella sp. LZLJ-2]	WP_194372662.1 glycosyltransferase family 2 protein [Olsenella sp. LZLJ-2]
AT12_0657	WP_117797731.1 MULTISPECIES: DUF2142 domain-containing protein [unclassified Collinsella]
AT12_0658	WP_195239226.1 transposase, partial [Collinsella aerofaciens]	WP_117636073.1 IS256 family transposase [Collinsella sp. TF08-11AT]	WP_199568974.1 IS256 family transposase [Collinsella sp. TM05-38]	WP_199568974.1 IS256 family transposase [Collinsella sp. TM05-38]	WP_199568974.1 IS256 family transposase [Collinsella sp. TM05-38]
AT12_0659	WP_084591857.1 MULTISPECIES: glycosyltransferase family 4 protein [Collinsella]	WP_198666393.1 glycosyltransferase family 4 protein [Paratractidigestivibacter faecalis]	WP_198666393.1 glycosyltransferase family 4 protein [Paratractidigestivibacter faecalis]	WP_198666393.1 glycosyltransferase family 4 protein [Paratractidigestivibacter faecalis]	WP_198666393.1 glycosyltransferase family 4 protein [Paratractidigestivibacter faecalis]
AT12_0660	WP_158558654.1 MULTISPECIES: LicD family protein [Collinsella]	WP_158558654.1 LicD family protein [Collinsella]	WP_158554632.1 LicD family protein [Collinsella sp. TF05-9AC]	WP_158554632.1 LicD family protein [Collinsella sp. TF05-9AC]	WP_158554632.1 LicD family protein [Collinsella sp. TF05-9AC]
AT12_0661	WP_147326478.1 MULTISPECIES: polysaccharide biosynthesis protein [Collinsella]	WP_194372654.1 lipopolysaccharide biosynthesis protein [Olsenella sp. LZLJ-2]	WP_194372654.1 lipopolysaccharide biosynthesis protein [Olsenella sp. LZLJ-2]	WP_194372654.1 lipopolysaccharide biosynthesis protein [Olsenella sp. LZLJ-2]	WP_194372654.1 lipopolysaccharide biosynthesis protein [Olsenella sp. LZLJ-2]
AT12_0662	WP_158554631.1 MULTISPECIES: glycosyltransferase [Collinsella]	WP_195234461.1 glycosyltransferase [Collinsella aerofaciens]	WP_195234461.1 glycosyltransferase [Collinsella aerofaciens]	WP_195234461.1 glycosyltransferase [Collinsella aerofaciens]	WP_195234461.1 glycosyltransferase [Collinsella aerofaciens]
AT12_0663	WP_117779466.1 L,D-transpeptidase family protein [Collinsella sp. AF16-8]	WP_148346130.1 L,D-transpeptidase family protein [Collinsella aerofaciens]	WP_117716687.1 L,D-transpeptidase family protein [Collinsella sp. OM08-14AT]	WP_117716687.1 L,D-transpeptidase family protein [Collinsella sp. OM08-14AT]	WP_117716687.1 L,D-transpeptidase family protein [Collinsella sp. OM08-14AT]
AT12_0664	WP_158551597.1 MULTISPECIES: NlpC/P60 family protein [unclassified Collinsella]	WP_035138635.1 NlpC/P60 family protein [Collinsella sp. 4_8_47FAA]	WP_035138635.1 NlpC/P60 family protein [Collinsella sp. 4_8_47FAA]	WP_035138635.1 NlpC/P60 family protein [Collinsella sp. 4_8_47FAA]	WP_035138635.1 NlpC/P60 family protein [Collinsella sp. 4_8_47FAA]
AT12_0665	WP_215675078.1 phosphotransferase [Collinsella aerofaciens]	WP_195239296.1 phosphocholine cytidylyltransferase/choline kinase family protein [Collinsella aerofaciens]	WP_215675078.1 phosphotransferase [Collinsella aerofaciens]	WP_215675078.1 phosphotransferase [Collinsella aerofaciens]	WP_215675078.1 phosphotransferase [Collinsella aerofaciens]
AT12_0666	WP_117716690.1 MULTISPECIES: DMT family transporter [Collinsella]	WP_117716690.1 DMT family transporter [Collinsella]	WP_035138637.1 DMT family transporter [Collinsella]	WP_035138637.1 DMT family transporter [Collinsella]	WP_087193670.1 DMT family transporter [Gordonibacter sp. An230]
AT12_0667	WP_161194749.1 C39 family peptidase [Collinsella aerofaciens]	WP_161155573.1 C39 family peptidase [Collinsella aerofaciens]	WP_161155573.1 C39 family peptidase [Collinsella aerofaciens]	WP_117763062.1 C39 family peptidase [Collinsella sp. TM10-22]	WP_082421896.1 C39 family peptidase [Collinsella aerofaciens]
AT12_0668	WP_124786108.1 hypothetical protein [Collinsella aerofaciens]	WP_117846437.1 C39 family peptidase [Collinsella sp. AF23-3LB]	WP_082421896.1 C39 family peptidase [Collinsella aerofaciens]	WP_082421896.1 C39 family peptidase [Collinsella aerofaciens]	WP_082421896.1 C39 family peptidase [Collinsella aerofaciens]
AT12_0669	WP_117798223.1 N-acetylmuramoyl-L-alanine amidase family protein [Collinsella sp. AM42-18AC]	WP_099431861.1 N-acetylmuramoyl-L-alanine amidase family protein [Collinsella aerofaciens]	WP_195192256.1 N-acetylmuramoyl-L-alanine amidase family protein [Collinsella aerofaciens]	WP_195192256.1 N-acetylmuramoyl-L-alanine amidase family protein [Collinsella aerofaciens]	WP_195192256.1 N-acetylmuramoyl-L-alanine amidase family protein [Collinsella aerofaciens]
AT12_0670	WP_117786533.1 MULTISPECIES: hypothetical protein [unclassified Collinsella]	WP_195192255.1 N-acetylmuramoyl-L-alanine amidase family protein [Collinsella aerofaciens]	WP_195192255.1 N-acetylmuramoyl-L-alanine amidase family protein [Collinsella aerofaciens]	WP_195192255.1 N-acetylmuramoyl-L-alanine amidase family protein [Collinsella aerofaciens]	WP_195192255.1 N-acetylmuramoyl-L-alanine amidase family protein [Collinsella aerofaciens]
AT12_0671	WP_117842581.1 glycosyltransferase [Collinsella sp. AF20-14LB]	WP_161160863.1 glycosyltransferase [Collinsella aerofaciens]	WP_117655875.1 glycosyltransferase [Collinsella sp. TF11-5AC]	WP_117655875.1 glycosyltransferase [Collinsella sp. TF11-5AC]	WP_117655875.1 glycosyltransferase [Collinsella sp. TF11-5AC]
AT12_0672	WP_195239212.1 glycosyltransferase [Collinsella aerofaciens]	WP_117583729.1 glycosyltransferase [unclassified Collinsella]	WP_117583729.1 glycosyltransferase [unclassified Collinsella]	WP_117583729.1 glycosyltransferase [unclassified Collinsella]	WP_117583729.1 glycosyltransferase [unclassified Collinsella]
AT12_0673	WP_195192249.1 glycosyltransferase [Collinsella aerofaciens]	WP_195192249.1 glycosyltransferase [Collinsella aerofaciens]	WP_195404720.1 glycosyltransferase [Collinsella aerofaciens]	WP_195404720.1 glycosyltransferase [Collinsella aerofaciens]	WP_161957503.1 glycosyltransferase [Slackia isoflavoniconvertens]
AT12_0674	WP_118335207.1 glycosyltransferase [Collinsella sp. AM13-34]	WP_118335207.1 glycosyltransferase [Collinsella sp. AM13-34]	WP_099431868.1 glycosyltransferase [Collinsella aerofaciens]	WP_195192248.1 glycosyltransferase [Collinsella aerofaciens]	WP_195192248.1 glycosyltransferase [Collinsella aerofaciens]
AT12_0675	WP_118328094.1 glycosyltransferase [Collinsella sp. AM09-41]	WP_118328094.1 glycosyltransferase [Collinsella sp. AM09-41]	WP_050766147.1 glycosyltransferase [Collinsella aerofaciens]	WP_050766147.1 glycosyltransferase [Collinsella aerofaciens]	WP_050766147.1 glycosyltransferase [Collinsella aerofaciens]
AT12_0676	WP_117583733.1 glycosyltransferase [Collinsella sp. OM04-5]	WP_117583733.1 glycosyltransferase [Collinsella sp. OM04-5]	WP_196032588.1 glycosyltransferase [Collinsella aerofaciens]	WP_196032588.1 glycosyltransferase [Collinsella aerofaciens]	WP_196032588.1 glycosyltransferase [Collinsella aerofaciens]
AT12_0677	WP_148334221.1 AAA family ATPase [Collinsella sp. 4_8_47FAA]	WP_118273670.1 AAA family ATPase [unclassified Collinsella]	WP_138375169.1 AAA family ATPase [Collinsella aerofaciens]	WP_138375169.1 AAA family ATPase [Collinsella aerofaciens]	WP_138375169.1 AAA family ATPase [Collinsella aerofaciens]
AT12_0678	WP_118377339.1 hypothetical protein [Collinsella sp. AF37-9]	WP_204574157.1 LPXTG cell wall anchor domain-containing protein [Collinsella intestinalis]	WP_204574157.1 LPXTG cell wall anchor domain-containing protein [Collinsella intestinalis]	WP_204574157.1 LPXTG cell wall anchor domain-containing protein [Collinsella intestinalis]	WP_204574157.1 LPXTG cell wall anchor domain-containing protein [Collinsella intestinalis]
AT12_0679	WP_055310594.1 MULTISPECIES: Rrf2 family transcriptional regulator [Collinsella]	WP_055310594.1 Rrf2 family transcriptional regulator [Collinsella]	WP_117583735.1 Rrf2 family transcriptional regulator [Collinsella sp. OM04-5]	WP_117583735.1 Rrf2 family transcriptional regulator [Collinsella sp. OM04-5]	WP_204616319.1 Rrf2 family transcriptional regulator [Collinsella tanakaei]
AT12_0680	WP_006235561.1 MULTISPECIES: Fe-S cluster assembly ATPase SufC [Collinsella]	WP_117746666.1 Fe-S cluster assembly ATPase SufC [Collinsella sp. TF05-9AC]	WP_117746666.1 Fe-S cluster assembly ATPase SufC [Collinsella sp. TF05-9AC]	WP_117746666.1 Fe-S cluster assembly ATPase SufC [Collinsella sp. TF05-9AC]	WP_123209417.1 Fe-S cluster assembly ATPase SufC [Slackia equolifaciens]
AT12_0681	WP_195239202.1 Fe-S cluster assembly protein SufB [Collinsella aerofaciens]	WP_195239202.1 Fe-S cluster assembly protein SufB [Collinsella aerofaciens]	WP_152069359.1 Fe-S cluster assembly protein SufB [Collinsella sp. AK_207A]	WP_154333717.1 Fe-S cluster assembly protein SufB [Eggerthella guodeyinii]	WP_204829680.1 Fe-S cluster assembly protein SufB [Olsenella sp. CU969]
AT12_0682	WP_215673612.1 SufD family Fe-S cluster assembly protein [Collinsella aerofaciens]	WP_138375173.1 SufD family Fe-S cluster assembly protein [Collinsella aerofaciens]	WP_055310597.1 SufD family Fe-S cluster assembly protein [Collinsella aerofaciens]	WP_055310597.1 SufD family Fe-S cluster assembly protein [Collinsella aerofaciens]	WP_055310597.1 SufD family Fe-S cluster assembly protein [Collinsella aerofaciens]
AT12_0683	WP_215673611.1 MULTISPECIES: SufS family cysteine desulfurase [Collinsella]	WP_215673611.1 SufS family cysteine desulfurase [Collinsella]	WP_199408726.1 SufS family cysteine desulfurase [Collinsella]	WP_199408726.1 SufS family cysteine desulfurase [Collinsella]	WP_006721132.1 SufS family cysteine desulfurase [Collinsella stercoris]
AT12_0684	WP_117770218.1 MULTISPECIES: SUF system NifU family Fe-S cluster assembly protein [unclassified Collinsella]	WP_117770218.1 SUF system NifU family Fe-S cluster assembly protein [unclassified Collinsella]	WP_117583738.1 SUF system NifU family Fe-S cluster assembly protein [Collinsella]	WP_117583738.1 SUF system NifU family Fe-S cluster assembly protein [Collinsella]	WP_222198716.1 SUF system NifU family Fe-S cluster assembly protein [Collinsella sp. AGMB00827]
AT12_0685	WP_195239200.1 transposase [Collinsella aerofaciens]	WP_195239200.1 transposase [Collinsella aerofaciens]	WP_195502656.1 transposase [Collinsella aerofaciens]	WP_195502656.1 transposase [Collinsella aerofaciens]	WP_195502656.1 transposase [Collinsella aerofaciens]
AT12_0686	WP_006235554.1 MULTISPECIES: nitrogen-fixing protein NifU [Collinsella]	WP_006235554.1 nitrogen-fixing protein NifU [Collinsella]	WP_006721124.1 nitrogen-fixing protein NifU [Collinsella]	WP_006721124.1 nitrogen-fixing protein NifU [Collinsella]	WP_006721124.1 nitrogen-fixing protein NifU [Collinsella]
AT12_0687	WP_006235553.1 MULTISPECIES: GGGtGRT protein [Collinsella]	WP_006235553.1 GGGtGRT protein [Collinsella]	WP_204559889.1 GGGtGRT protein [Collinsella tanakaei]	WP_154574179.1 GGGtGRT protein [Hornefia butyriciproducens]	WP_118506380.1 GGGtGRT protein [Clostridium sp. AM49-4BH]
AT12_0688	WP_154518275.1 MULTISPECIES: FAD-binding protein [unclassified Collinsella]	WP_154518275.1 FAD-binding protein [unclassified Collinsella]	WP_161160878.1 FAD-binding protein [Collinsella aerofaciens]	WP_147326624.1 FAD-binding protein [Collinsella sp. TF09-1AT]	WP_147326624.1 FAD-binding protein [Collinsella sp. TF09-1AT]
AT12_0689	WP_195361688.1 aminotransferase class I/II-fold pyridoxal phosphate-dependent enzyme [Collinsella aerofaciens]	WP_195361688.1 aminotransferase class I/II-fold pyridoxal phosphate-dependent enzyme [Collinsella aerofaciens]	WP_006235487.1 aminotransferase class I/II-fold pyridoxal phosphate-dependent enzyme [Collinsella aerofaciens]	WP_006235487.1 aminotransferase class I/II-fold pyridoxal phosphate-dependent enzyme [Collinsella aerofaciens]	WP_204791455.1 aminotransferase class I/II-fold pyridoxal phosphate-dependent enzyme [Oscillibacter sp. CU971]
AT12_0690	WP_118079685.1 MULTISPECIES: ROK family protein [Collinsella]	WP_118079685.1 ROK family protein [Collinsella]	WP_118386918.1 ROK family protein [Collinsella]	WP_118386918.1 ROK family protein [Collinsella]	WP_013709408.1 ROK family protein [Coriobacterium glomerans]
AT12_0691	WP_148332258.1 VanZ family protein [Collinsella aerofaciens]	WP_148332258.1 VanZ family protein [Collinsella aerofaciens]	WP_089572024.1 VanZ family protein [Collinsella]	WP_089572024.1 VanZ family protein [Collinsella]	WP_089572024.1 VanZ family protein [Collinsella]
AT12_0692	WP_161161032.1 hypothetical protein [Collinsella aerofaciens]
AT12_0693	WP_226802744.1 transcription termination factor Rho [Collinsella aerofaciens]	WP_226798406.1 transcription termination factor Rho [Collinsella aerofaciens]	WP_226798406.1 transcription termination factor Rho [Collinsella aerofaciens]	WP_118387326.1 transcription termination factor Rho [Collinsella]	WP_118387326.1 transcription termination factor Rho [Collinsella]
AT12_0694	WP_226790521.1 arginine--tRNA ligase [Collinsella aerofaciens]	WP_055252330.1 arginine--tRNA ligase [Collinsella aerofaciens]	WP_089572028.1 arginine--tRNA ligase [Collinsella]	WP_089572028.1 arginine--tRNA ligase [Collinsella]	WP_147588008.1 arginine--tRNA ligase [Collinsella sp. BA40]
AT12_0695
AT12_0696	WP_022094807.1 MULTISPECIES: carD-like protein [Collinsella]	WP_022094807.1 carD-like protein [Collinsella]	WP_022094807.1 carD-like protein [Collinsella]	WP_022094807.1 carD-like protein [Collinsella]	WP_022094807.1 carD-like protein [Collinsella]
AT12_0697	WP_117818306.1 MULTISPECIES: HD family phosphohydrolase [unclassified Collinsella]	WP_117818306.1 HD family phosphohydrolase [unclassified Collinsella]	WP_117798752.1 HD domain-containing protein [unclassified Collinsella]	WP_117798752.1 HD domain-containing protein [unclassified Collinsella]	WP_202612110.1 HD family phosphohydrolase [Adlercreutzia caecimuris]
AT12_0698	WP_118079673.1 glutamate-5-semialdehyde dehydrogenase [Collinsella sp. AM34-10]	WP_117798748.1 glutamate-5-semialdehyde dehydrogenase [unclassified Collinsella]	WP_117743970.1 glutamate-5-semialdehyde dehydrogenase [Collinsella sp. OM07-12]	WP_117743970.1 glutamate-5-semialdehyde dehydrogenase [Collinsella sp. OM07-12]	WP_087430290.1 glutamate-5-semialdehyde dehydrogenase [Collinsella sp. An307]
AT12_0699	WP_195361681.1 alpha/beta fold hydrolase [Collinsella aerofaciens]	WP_219099751.1 alpha/beta fold hydrolase [Bifidobacterium sp. 82T24]	WP_100511221.1 alpha/beta fold hydrolase [Bifidobacterium primatium]	WP_100511221.1 alpha/beta fold hydrolase [Bifidobacterium primatium]	WP_100511221.1 alpha/beta fold hydrolase [Bifidobacterium primatium]
AT12_0700	WP_118079669.1 glutamate 5-kinase [Collinsella sp. AM34-10]	WP_169277075.1 glutamate 5-kinase [Collinsella sp. KGMB02528]	WP_022387694.1 glutamate 5-kinase [Collinsella bouchesdurhonensis]	WP_022387694.1 glutamate 5-kinase [Collinsella bouchesdurhonensis]	WP_087204059.1 glutamate 5-kinase [Collinsella sp. An268]
AT12_0701	WP_118065053.1 nicotinate phosphoribosyltransferase [Collinsella sp. AM33-4BH]	WP_216279027.1 nicotinate phosphoribosyltransferase [Collinsella sp. zg1085]	WP_216279027.1 nicotinate phosphoribosyltransferase [Collinsella sp. zg1085]	WP_216279027.1 nicotinate phosphoribosyltransferase [Collinsella sp. zg1085]	WP_216279027.1 nicotinate phosphoribosyltransferase [Collinsella sp. zg1085]
AT12_0702	WP_161161026.1 hypothetical protein [Collinsella aerofaciens]
AT12_0703	WP_118079663.1 radical SAM protein [Collinsella sp. AM34-10]	WP_118079663.1 radical SAM protein [Collinsella sp. AM34-10]	WP_089572042.1 radical SAM protein [Collinsella]	WP_089572042.1 radical SAM protein [Collinsella]	WP_204673121.1 GNAT family N-acetyltransferase [Enorma phocaeensis]
AT12_0704	WP_118079661.1 undecaprenyl/decaprenyl-phosphate alpha-N-acetylglucosaminyl 1-phosphate transferase [Collinsella sp. AM34-10]	WP_118079661.1 undecaprenyl/decaprenyl-phosphate alpha-N-acetylglucosaminyl 1-phosphate transferase [Collinsella sp. AM34-10]	WP_117629091.1 undecaprenyl/decaprenyl-phosphate alpha-N-acetylglucosaminyl 1-phosphate transferase [Collinsella sp. TF10-11AT]	WP_117629091.1 undecaprenyl/decaprenyl-phosphate alpha-N-acetylglucosaminyl 1-phosphate transferase [Collinsella sp. TF10-11AT]	WP_019238323.1 undecaprenyl/decaprenyl-phosphate alpha-N-acetylglucosaminyl 1-phosphate transferase [Enorma]
AT12_0705	WP_118079659.1 MULTISPECIES: tryptophan--tRNA ligase [Collinsella]	WP_118079659.1 tryptophan--tRNA ligase [Collinsella]	WP_124786090.1 tryptophan--tRNA ligase [Collinsella aerofaciens]	WP_012798610.1 tryptophan--tRNA ligase [Slackia heliotrinireducens]	WP_094690191.1 tryptophan--tRNA ligase [Aeriscardovia aeriphila]
AT12_0706	WP_161115864.1 MGMT family protein [Collinsella aerofaciens]	WP_161115864.1 MGMT family protein [Collinsella aerofaciens]	WP_055252321.1 MGMT family protein [Collinsella aerofaciens]	WP_217751040.1 methylated-DNA--[protein]-cysteine S-methyltransferase [Collinsella aerofaciens]	WP_217751040.1 methylated-DNA--[protein]-cysteine S-methyltransferase [Collinsella aerofaciens]
AT12_0707	WP_055252320.1 DegV family protein [Collinsella aerofaciens]	WP_089572049.1 DegV family protein [Collinsella]	WP_089572049.1 DegV family protein [Collinsella]	WP_089572049.1 DegV family protein [Collinsella]	WP_089572049.1 DegV family protein [Collinsella]
AT12_0708	WP_118079653.1 MarR family transcriptional regulator [Collinsella sp. AM34-10]	WP_118079653.1 MarR family transcriptional regulator [Collinsella sp. AM34-10]	WP_117637801.1 MarR family transcriptional regulator [unclassified Collinsella]	WP_117637801.1 MarR family transcriptional regulator [unclassified Collinsella]	WP_117637801.1 MarR family transcriptional regulator [unclassified Collinsella]
AT12_0709	WP_154515658.1 MULTISPECIES: hypothetical protein [unclassified Collinsella]	WP_055252318.1 B3/4 domain-containing protein [Collinsella aerofaciens]	WP_225093708.1 B3/4 domain-containing protein [Collinsella aerofaciens]	WP_225093708.1 B3/4 domain-containing protein [Collinsella aerofaciens]	WP_144687718.1 B3/4 domain-containing protein [Enorma shizhengliae]
AT12_0710	WP_138340613.1 phosphoenolpyruvate carboxykinase (ATP) [Collinsella aerofaciens]	WP_138340613.1 phosphoenolpyruvate carboxykinase (ATP) [Collinsella aerofaciens]	WP_199408728.1 phosphoenolpyruvate carboxykinase (ATP) [Collinsella]	WP_199408728.1 phosphoenolpyruvate carboxykinase (ATP) [Collinsella]	WP_199408728.1 phosphoenolpyruvate carboxykinase (ATP) [Collinsella]
AT12_0711	WP_226814218.1 lipopolysaccharide biosynthesis protein [Collinsella aerofaciens]	WP_226814218.1 lipopolysaccharide biosynthesis protein [Collinsella aerofaciens]	WP_115596207.1 lipopolysaccharide biosynthesis protein [Collinsella aerofaciens]	WP_115596207.1 lipopolysaccharide biosynthesis protein [Collinsella aerofaciens]	WP_115596207.1 lipopolysaccharide biosynthesis protein [Collinsella aerofaciens]
AT12_0712	WP_156064295.1 IS110 family transposase [Collinsella aerofaciens]	WP_117807733.1 IS110 family transposase [unclassified Collinsella]	WP_117770655.1 IS110 family transposase [Collinsella sp. AF25-2LB]	WP_117716171.1 IS110 family transposase [Collinsella sp. OM08-14AT]	WP_117716171.1 IS110 family transposase [Collinsella sp. OM08-14AT]
AT12_0713	WP_154515664.1 MULTISPECIES: fructose-bisphosphatase class III [unclassified Collinsella]	WP_154515664.1 fructose-bisphosphatase class III [unclassified Collinsella]	WP_055286509.1 serine/threonine protein phosphatase [Collinsella aerofaciens]	WP_055286509.1 serine/threonine protein phosphatase [Collinsella aerofaciens]	WP_055286509.1 serine/threonine protein phosphatase [Collinsella aerofaciens]
AT12_0714	WP_099431898.1 potassium/proton antiporter [Collinsella aerofaciens]	WP_099431898.1 potassium/proton antiporter [Collinsella aerofaciens]	WP_138374919.1 potassium/proton antiporter [Collinsella aerofaciens]	WP_138374919.1 potassium/proton antiporter [Collinsella aerofaciens]	WP_138374919.1 potassium/proton antiporter [Collinsella aerofaciens]
AT12_0715	WP_152073701.1 hypothetical protein [Collinsella aerofaciens]
AT12_0716	WP_195502689.1 nucleotide pyrophosphohydrolase [Collinsella aerofaciens]	WP_195502689.1 nucleotide pyrophosphohydrolase [Collinsella aerofaciens]	WP_225093715.1 nucleotide pyrophosphohydrolase [Collinsella aerofaciens]	WP_118448579.1 nucleotide pyrophosphohydrolase [Collinsella sp. AF29-7AC]	WP_118448579.1 nucleotide pyrophosphohydrolase [Collinsella sp. AF29-7AC]
AT12_0717	WP_117854911.1 DUF2075 domain-containing protein [Collinsella sp. AF14-35]	WP_117839746.1 GIY-YIG nuclease family protein [unclassified Collinsella]	WP_117839746.1 GIY-YIG nuclease family protein [unclassified Collinsella]	WP_117839746.1 GIY-YIG nuclease family protein [unclassified Collinsella]	WP_117839746.1 GIY-YIG nuclease family protein [unclassified Collinsella]
AT12_0718	WP_118448571.1 ATP-binding domain-containing protein [Collinsella sp. AF29-7AC]	WP_118448571.1 ATP-binding domain-containing protein [Collinsella sp. AF29-7AC]	WP_118448571.1 ATP-binding domain-containing protein [Collinsella sp. AF29-7AC]	WP_118448571.1 ATP-binding domain-containing protein [Collinsella sp. AF29-7AC]	WP_118448571.1 ATP-binding domain-containing protein [Collinsella sp. AF29-7AC]
AT12_0719	WP_087203817.1 DEAD/DEAH box helicase [Collinsella sp. An268]	WP_035427029.1 DEAD/DEAH box helicase [Atopobium sp. ICM42b]	WP_035427029.1 DEAD/DEAH box helicase [Atopobium sp. ICM42b]	WP_035427029.1 DEAD/DEAH box helicase [Atopobium sp. ICM42b]	WP_035427029.1 DEAD/DEAH box helicase [Atopobium sp. ICM42b]
AT12_0720	WP_147352295.1 hypothetical protein [Collinsella sp. AF29-7AC]
AT12_0721	WP_147349526.1 MULTISPECIES: hypothetical protein [unclassified Collinsella]		WP_158559585.1 type II toxin-antitoxin system Phd/YefM family antitoxin [Collinsella sp. AF20-14LB]	WP_215694810.1 type II toxin-antitoxin system Phd/YefM family antitoxin [Collinsella aerofaciens]	WP_215694810.1 type II toxin-antitoxin system Phd/YefM family antitoxin [Collinsella aerofaciens]
AT12_0722	WP_117629074.1 MULTISPECIES: 3-phosphoserine/phosphohydroxythreonine transaminase [unclassified Collinsella]	WP_204565964.1 3-phosphoserine/phosphohydroxythreonine transaminase [Collinsella tanakaei]	WP_204559930.1 3-phosphoserine/phosphohydroxythreonine transaminase [Collinsella tanakaei]	WP_204559930.1 3-phosphoserine/phosphohydroxythreonine transaminase [Collinsella tanakaei]	WP_154324075.1 3-phosphoserine/phosphohydroxythreonine transaminase [Enorma shizhengliae]
AT12_0723	WP_006235446.1 MULTISPECIES: phosphoglycerate dehydrogenase [Collinsella]	WP_118271627.1 phosphoglycerate dehydrogenase [Collinsella intestinalis]	WP_039910310.1 phosphoglycerate dehydrogenase [Collinsella intestinalis]	WP_039910310.1 phosphoglycerate dehydrogenase [Collinsella intestinalis]	WP_039910310.1 phosphoglycerate dehydrogenase [Collinsella intestinalis]
AT12_0724	WP_195235057.1 M20 family metallopeptidase [Collinsella aerofaciens]	WP_195235057.1 M20 family metallopeptidase [Collinsella aerofaciens]	WP_215673921.1 M20/M25/M40 family metallo-hydrolase [Collinsella aerofaciens]	WP_215673921.1 M20/M25/M40 family metallo-hydrolase [Collinsella aerofaciens]	WP_215673921.1 M20/M25/M40 family metallo-hydrolase [Collinsella aerofaciens]
AT12_0725	WP_195235056.1 DUF1015 family protein [Collinsella aerofaciens]
AT12_0726	WP_138374914.1 histidine phosphatase family protein [Collinsella aerofaciens]	WP_087199803.1 histidine phosphatase family protein [Collinsella sp. An271]	WP_204565147.1 phosphoglycerate mutase family protein [Collinsella tanakaei]	WP_204588457.1 phosphoglycerate mutase family protein [Collinsella tanakaei]	WP_204588457.1 phosphoglycerate mutase family protein [Collinsella tanakaei]
AT12_0727	WP_022095009.1 histidine phosphatase family protein [Collinsella aerofaciens]	WP_022095009.1 histidine phosphatase family protein [Collinsella aerofaciens]	WP_225093721.1 histidine phosphatase family protein [Collinsella aerofaciens]	WP_192934448.1 histidine phosphatase family protein [Collinsella aerofaciens]	WP_192934448.1 histidine phosphatase family protein [Collinsella aerofaciens]
AT12_0728	WP_195235055.1 nitroreductase family protein [Collinsella aerofaciens]	WP_220386785.1 nitroreductase family protein [Collinsella bouchesdurhonensis]	WP_211158937.1 nitroreductase family protein [Collinsella sp. KGMB02528]	WP_211158937.1 nitroreductase family protein [Collinsella sp. KGMB02528]	WP_211158937.1 nitroreductase family protein [Collinsella sp. KGMB02528]
AT12_0729	WP_161145162.1 DUF308 domain-containing protein [Collinsella aerofaciens]	WP_094636592.1 HdeD family acid-resistance protein [Bifidobacterium eulemuris]	WP_072725805.1 HdeD family acid-resistance protein [Bifidobacterium lemurum]	WP_072725805.1 HdeD family acid-resistance protein [Bifidobacterium lemurum]	WP_072725805.1 HdeD family acid-resistance protein [Bifidobacterium lemurum]
AT12_0730	WP_195239477.1 DUF188 domain-containing protein [Collinsella aerofaciens]	WP_187369558.1 RNA 2',3'-cyclic phosphodiesterase [Olegusella massiliensis]	WP_187369558.1 RNA 2',3'-cyclic phosphodiesterase [Olegusella massiliensis]	WP_187369558.1 RNA 2',3'-cyclic phosphodiesterase [Olegusella massiliensis]	WP_187369558.1 RNA 2',3'-cyclic phosphodiesterase [Olegusella massiliensis]
AT12_0731	WP_117797861.1 arsenic efflux protein [Collinsella sp. AM42-18AC]	WP_117797861.1 arsenic efflux protein [Collinsella sp. AM42-18AC]	WP_055285825.1 arsenic efflux protein [Collinsella aerofaciens]	WP_055285825.1 arsenic efflux protein [Collinsella aerofaciens]	WP_055285825.1 arsenic efflux protein [Collinsella aerofaciens]
AT12_0732	WP_089572078.1 MULTISPECIES: DNA polymerase III subunit epsilon [Collinsella]	WP_089572078.1 DNA polymerase III subunit epsilon [Collinsella]	WP_117648375.1 3'-5' exonuclease [Collinsella sp. TM09-10AT]	WP_117648375.1 3'-5' exonuclease [Collinsella sp. TM09-10AT]	WP_117648375.1 3'-5' exonuclease [Collinsella sp. TM09-10AT]
AT12_0733	WP_195361773.1 hypothetical protein [Collinsella aerofaciens]
AT12_0734	WP_055285819.1 metalloregulator ArsR/SmtB family transcription factor [Collinsella aerofaciens]	WP_055285819.1 metalloregulator ArsR/SmtB family transcription factor [Collinsella aerofaciens]	WP_055285819.1 metalloregulator ArsR/SmtB family transcription factor [Collinsella aerofaciens]	WP_055285819.1 metalloregulator ArsR/SmtB family transcription factor [Collinsella aerofaciens]	WP_154026426.1 metalloregulator ArsR/SmtB family transcription factor [Olsenella uli]
AT12_0735	WP_022095001.1 MULTISPECIES: heavy-metal-associated domain-containing protein [Collinsella]	WP_022095001.1 heavy-metal-associated domain-containing protein [Collinsella]	WP_055310251.1 heavy-metal-associated domain-containing protein [Collinsella aerofaciens]	WP_152070532.1 cation transporter [Collinsella sp. AK_207A]	WP_154054200.1 cation transporter [Olsenella uli]
AT12_0736	WP_055285818.1 cadmium-translocating P-type ATPase [Collinsella aerofaciens]	WP_117583799.1 cadmium-translocating P-type ATPase [Collinsella sp. OM04-5]	WP_199408729.1 cadmium-translocating P-type ATPase [Collinsella]	WP_199408729.1 cadmium-translocating P-type ATPase [Collinsella]	WP_169277062.1 cadmium-translocating P-type ATPase [Collinsella sp. KGMB02528]
AT12_0737	WP_099431920.1 metal-dependent transcriptional regulator [Collinsella aerofaciens]	WP_099431920.1 metal-dependent transcriptional regulator [Collinsella aerofaciens]	WP_215673900.1 winged helix DNA-binding protein [Collinsella aerofaciens]	WP_215673900.1 winged helix DNA-binding protein [Collinsella aerofaciens]	WP_215673900.1 winged helix DNA-binding protein [Collinsella aerofaciens]
AT12_0738	WP_117798714.1 MULTISPECIES: Cof-type HAD-IIB family hydrolase [unclassified Collinsella]	WP_117798714.1 Cof-type HAD-IIB family hydrolase [unclassified Collinsella]	WP_117646496.1 Cof-type HAD-IIB family hydrolase [Collinsella sp. TF12-2AT]	WP_117646496.1 Cof-type HAD-IIB family hydrolase [Collinsella sp. TF12-2AT]	WP_117646496.1 Cof-type HAD-IIB family hydrolase [Collinsella sp. TF12-2AT]
AT12_0739	WP_225093728.1 ATP-binding cassette domain-containing protein [Collinsella aerofaciens]	WP_117716842.1 ATP-binding cassette domain-containing protein [Collinsella sp. OM08-14AT]	WP_215673896.1 ATP-binding cassette domain-containing protein [Collinsella aerofaciens]	WP_215673896.1 ATP-binding cassette domain-containing protein [Collinsella aerofaciens]	WP_102371890.1 ATP-binding cassette domain-containing protein [Enorma phocaeensis]
AT12_0740	WP_216595104.1 phosphate ABC transporter ATP-binding protein PstB [Collinsella aerofaciens]	WP_216595104.1 phosphate ABC transporter ATP-binding protein PstB [Collinsella aerofaciens]	WP_117564461.1 phosphate ABC transporter ATP-binding protein PstB [Collinsella]	WP_117564461.1 phosphate ABC transporter ATP-binding protein PstB [Collinsella]	WP_117564461.1 phosphate ABC transporter ATP-binding protein PstB [Collinsella]
AT12_0741	WP_215673892.1 phosphate ABC transporter permease PstA [Collinsella aerofaciens]	WP_117747050.1 phosphate ABC transporter permease PstA [Collinsella sp. TF05-9AC]	WP_117747050.1 phosphate ABC transporter permease PstA [Collinsella sp. TF05-9AC]	WP_083647883.1 phosphate ABC transporter permease PstA [Collinsella bouchesdurhonensis]	WP_083647883.1 phosphate ABC transporter permease PstA [Collinsella bouchesdurhonensis]
AT12_0742	WP_006235426.1 MULTISPECIES: phosphate ABC transporter permease subunit PstC [Collinsella]	WP_006235426.1 phosphate ABC transporter permease subunit PstC [Collinsella]	WP_089572093.1 phosphate ABC transporter permease subunit PstC [Collinsella]	WP_066833553.1 phosphate ABC transporter permease subunit PstC [Collinsella ihuae]	WP_118103688.1 phosphate ABC transporter permease subunit PstC [Collinsella intestinalis]
AT12_0743	WP_195622148.1 phosphate ABC transporter substrate-binding protein [Collinsella aerofaciens]	WP_195622148.1 phosphate ABC transporter substrate-binding protein [Collinsella aerofaciens]	WP_226798404.1 phosphate ABC transporter substrate-binding protein [Collinsella aerofaciens]	WP_226798404.1 phosphate ABC transporter substrate-binding protein [Collinsella aerofaciens]	WP_226798404.1 phosphate ABC transporter substrate-binding protein [Collinsella aerofaciens]
AT12_0744	WP_035137304.1 M20 family metallopeptidase [Collinsella sp. 4_8_47FAA]	WP_204617634.1 Sapep family Mn(2+)-dependent dipeptidase [Collinsella tanakaei]	WP_204617634.1 Sapep family Mn(2+)-dependent dipeptidase [Collinsella tanakaei]	WP_087201835.1 Sapep family Mn(2+)-dependent dipeptidase [Collinsella sp. An271]	WP_006722289.1 Sapep family Mn(2+)-dependent dipeptidase [Collinsella intestinalis]
AT12_0745	WP_055285804.1 HAD hydrolase-like protein [Collinsella aerofaciens]	WP_055285804.1 HAD hydrolase-like protein [Collinsella aerofaciens]	WP_156063719.1 HAD hydrolase-like protein [Collinsella aerofaciens]	WP_117735559.1 HAD hydrolase-like protein [unclassified Collinsella]	WP_117735559.1 HAD hydrolase-like protein [unclassified Collinsella]
AT12_0746	WP_052044061.1 DegV family protein [Collinsella sp. 4_8_47FAA]	WP_118405847.1 DegV family protein [Collinsella sp. AF31-11]	WP_089572101.1 DegV family protein [Collinsella]	WP_089572101.1 DegV family protein [Collinsella]	WP_089572101.1 DegV family protein [Collinsella]
AT12_0747	WP_117770182.1 MULTISPECIES: DegV family protein [unclassified Collinsella]	WP_117770182.1 DegV family protein [unclassified Collinsella]	WP_089572101.1 DegV family protein [Collinsella]	WP_089572101.1 DegV family protein [Collinsella]	WP_089572101.1 DegV family protein [Collinsella]
AT12_0748	WP_055310240.1 DEAD/DEAH box helicase family protein [Collinsella aerofaciens]	WP_055310240.1 DEAD/DEAH box helicase family protein [Collinsella aerofaciens]	WP_117716850.1 DEAD/DEAH box helicase family protein [Collinsella sp. OM08-14AT]	WP_117564468.1 DEAD/DEAH box helicase family protein [Collinsella sp. TM09-10AT]	WP_117564468.1 DEAD/DEAH box helicase family protein [Collinsella sp. TM09-10AT]
AT12_0749	WP_035137310.1 MULTISPECIES: type II toxin-antitoxin system YafQ family toxin [Collinsella]	WP_035137310.1 type II toxin-antitoxin system YafQ family toxin [Collinsella]	WP_055285799.1 type II toxin-antitoxin system YafQ family toxin [Collinsella]	WP_055285799.1 type II toxin-antitoxin system YafQ family toxin [Collinsella]	WP_117773018.1 type II toxin-antitoxin system YafQ family toxin [Collinsella sp. AF15-51]
AT12_0750	WP_022093815.1 MULTISPECIES: type II toxin-antitoxin system RelB/DinJ family antitoxin [Collinsella]	WP_022093815.1 type II toxin-antitoxin system RelB/DinJ family antitoxin [Collinsella]	WP_199406583.1 type II toxin-antitoxin system RelB/DinJ family antitoxin [unclassified Collinsella]	WP_199406583.1 type II toxin-antitoxin system RelB/DinJ family antitoxin [unclassified Collinsella]	WP_199406583.1 type II toxin-antitoxin system RelB/DinJ family antitoxin [unclassified Collinsella]
AT12_0751	WP_195246613.1 TIGR00730 family Rossman fold protein [Collinsella aerofaciens]	WP_205222815.1 LOG family protein [Desulfobulbus marinus]	WP_205222815.1 LOG family protein [Desulfobulbus marinus]	WP_205222815.1 LOG family protein [Desulfobulbus marinus]	WP_205222815.1 LOG family protein [Desulfobulbus marinus]
AT12_0752	WP_055285790.1 MULTISPECIES: tRNA guanosine(34) transglycosylase Tgt [Collinsella]	WP_036374642.1 tRNA guanosine(34) transglycosylase Tgt [Mitsuokella jalaludinii]	WP_039459550.1 tRNA guanosine(34) transglycosylase Tgt [Thermus sp. 2.9]	WP_031516103.1 tRNA guanosine(34) transglycosylase Tgt [Desulfohalotomaculum alkaliphilum]	WP_031516103.1 tRNA guanosine(34) transglycosylase Tgt [Desulfohalotomaculum alkaliphilum]
AT12_0753	WP_006235414.1 MULTISPECIES: SDR family oxidoreductase [Collinsella]	WP_006235414.1 SDR family oxidoreductase [Collinsella]	WP_006235414.1 SDR family oxidoreductase [Collinsella]	WP_204560832.1 SDR family oxidoreductase [Collinsella tanakaei]	WP_204560832.1 SDR family oxidoreductase [Collinsella tanakaei]
AT12_0754	WP_117855667.1 hypothetical protein [Collinsella sp. AF14-35]
AT12_0755	WP_118256391.1 tRNA preQ1(34) S-adenosylmethionine ribosyltransferase-isomerase QueA [Collinsella sp. AF02-46-1]	WP_117757763.1 tRNA preQ1(34) S-adenosylmethionine ribosyltransferase-isomerase QueA [Collinsella]	WP_089572106.1 tRNA preQ1(34) S-adenosylmethionine ribosyltransferase-isomerase QueA [Collinsella]	WP_204562010.1 tRNA preQ1(34) S-adenosylmethionine ribosyltransferase-isomerase QueA [Collinsella tanakaei]	WP_039910176.1 tRNA preQ1(34) S-adenosylmethionine ribosyltransferase-isomerase QueA [Collinsella intestinalis]
AT12_0756	WP_117770603.1 MULTISPECIES: epoxyqueuosine reductase QueH [unclassified Collinsella]	WP_117770603.1 epoxyqueuosine reductase QueH [unclassified Collinsella]	WP_215673341.1 epoxyqueuosine reductase QueH [Collinsella aerofaciens]	WP_118267111.1 epoxyqueuosine reductase QueH [Collinsella sp. AM20-15AC]	WP_118103737.1 epoxyqueuosine reductase QueH [Collinsella intestinalis]
AT12_0757	WP_161116150.1 DUF3267 domain-containing protein [Collinsella aerofaciens]	WP_217751048.1 metalloprotease family protein [Collinsella aerofaciens]	WP_215673342.1 metalloprotease family protein [Collinsella aerofaciens]	WP_217107978.1 metalloprotease family protein [Collinsella]	WP_217107978.1 metalloprotease family protein [Collinsella]
AT12_0758	WP_138340467.1 class I tRNA ligase family protein [Collinsella aerofaciens]	WP_138340467.1 class I tRNA ligase family protein [Collinsella aerofaciens]	WP_055250885.1 class I tRNA ligase family protein [Collinsella]	WP_055250885.1 class I tRNA ligase family protein [Collinsella]	WP_152070351.1 class I tRNA ligase family protein [Collinsella sp. AK_207A]
AT12_0759	WP_082421842.1 RsmB/NOP family class I SAM-dependent RNA methyltransferase [Collinsella aerofaciens]	WP_082421842.1 RsmB/NOP family class I SAM-dependent RNA methyltransferase [Collinsella aerofaciens]	WP_099431936.1 RsmB/NOP family class I SAM-dependent RNA methyltransferase [Collinsella aerofaciens]	WP_099431936.1 RsmB/NOP family class I SAM-dependent RNA methyltransferase [Collinsella aerofaciens]	WP_099431936.1 RsmB/NOP family class I SAM-dependent RNA methyltransferase [Collinsella aerofaciens]
AT12_0760	WP_156327664.1 hypothetical protein [Collinsella aerofaciens]
AT12_0761	WP_117770607.1 MULTISPECIES: hypothetical protein [Collinsella]	WP_174772766.1 dioxygenase [Bifidobacterium longum]	WP_117717566.1 dioxygenase [Bifidobacterium longum]	WP_117717566.1 dioxygenase [Bifidobacterium longum]	WP_117717566.1 dioxygenase [Bifidobacterium longum]
AT12_0762	WP_055285769.1 DegV family protein [Collinsella aerofaciens]	WP_055285769.1 DegV family protein [Collinsella aerofaciens]	WP_199408731.1 DegV family protein [Collinsella]	WP_199408731.1 DegV family protein [Collinsella]	WP_199408731.1 DegV family protein [Collinsella]
AT12_0763	WP_217107984.1 MULTISPECIES: fructose-bisphosphatase class III [Collinsella]	WP_215694792.1 fructose-bisphosphatase class III [Collinsella aerofaciens]	WP_215673347.1 fructose-bisphosphatase class III [Collinsella aerofaciens]	WP_215673347.1 fructose-bisphosphatase class III [Collinsella aerofaciens]	WP_118654421.1 fructose-1,6-bisphosphatase [Collinsella sp. AF08-23]
AT12_0764	WP_117758763.1 MULTISPECIES: GtrA family protein [Collinsella]	WP_117758763.1 GtrA family protein [Collinsella]	WP_215673348.1 GtrA family protein [Collinsella aerofaciens]	WP_215673348.1 GtrA family protein [Collinsella aerofaciens]	WP_215673348.1 GtrA family protein [Collinsella aerofaciens]
AT12_0765	WP_055250894.1 MULTISPECIES: GtrA family protein [Collinsella]	WP_055250894.1 GtrA family protein [Collinsella]	WP_192919616.1 GtrA family protein [Collinsella aerofaciens]	WP_192919616.1 GtrA family protein [Collinsella aerofaciens]	WP_192919616.1 GtrA family protein [Collinsella aerofaciens]
AT12_0766	WP_226812533.1 DUF4430 domain-containing protein [Collinsella aerofaciens]
AT12_0767	WP_055250898.1 DUF4430 domain-containing protein [Collinsella aerofaciens]	WP_195234943.1 InlB B-repeat-containing protein [Collinsella aerofaciens]	WP_195234943.1 InlB B-repeat-containing protein [Collinsella aerofaciens]	WP_195234943.1 InlB B-repeat-containing protein [Collinsella aerofaciens]	WP_195234943.1 InlB B-repeat-containing protein [Collinsella aerofaciens]
AT12_0768	WP_225093751.1 AarF/ABC1/UbiB kinase family protein [Collinsella aerofaciens]	WP_117583987.1 AarF/UbiB family protein [Collinsella sp. OM04-5]	WP_225093751.1 AarF/ABC1/UbiB kinase family protein [Collinsella aerofaciens]	WP_225093751.1 AarF/ABC1/UbiB kinase family protein [Collinsella aerofaciens]	WP_118103749.1 AarF/UbiB family protein [Collinsella intestinalis]
AT12_0769	WP_117583986.1 MULTISPECIES: hypothetical protein [Collinsella]
AT12_0770	WP_055285758.1 C69 family dipeptidase [Collinsella aerofaciens]	WP_118653077.1 C69 family dipeptidase [Collinsella sp. AF08-23]	WP_006722020.1 C69 family dipeptidase [Collinsella stercoris]	WP_006722020.1 C69 family dipeptidase [Collinsella stercoris]	WP_006722020.1 C69 family dipeptidase [Collinsella stercoris]
AT12_0771	WP_196025215.1 bifunctional 5,10-methylenetetrahydrofolate dehydrogenase/5,10-methenyltetrahydrofolate cyclohydrolase [Collinsella aerofaciens]	WP_118345585.1 bifunctional 5,10-methylene-tetrahydrofolate dehydrogenase/5,10-methylene-tetrahydrofolate cyclohydrolase [Collinsella sp. AF38-3AC]	WP_117794552.1 bifunctional 5,10-methylenetetrahydrofolate dehydrogenase/5,10-methenyltetrahydrofolate cyclohydrolase [Collinsella sp. TM05-38]	WP_117794552.1 bifunctional 5,10-methylenetetrahydrofolate dehydrogenase/5,10-methenyltetrahydrofolate cyclohydrolase [Collinsella sp. TM05-38]	WP_169277693.1 bifunctional 5,10-methylene-tetrahydrofolate dehydrogenase/5,10-methylene-tetrahydrofolate cyclohydrolase [Collinsella sp. KGMB02528]
AT12_0772	WP_195919175.1 cyclodeaminase/cyclohydrolase family protein [Collinsella aerofaciens]	WP_195919175.1 cyclodeaminase/cyclohydrolase family protein [Collinsella aerofaciens]	WP_215694787.1 cyclodeaminase/cyclohydrolase family protein [Collinsella aerofaciens]	WP_215694787.1 cyclodeaminase/cyclohydrolase family protein [Collinsella aerofaciens]	WP_215694787.1 cyclodeaminase/cyclohydrolase family protein [Collinsella aerofaciens]
AT12_0773	WP_195544315.1 hypothetical protein [Collinsella aerofaciens]
AT12_0774	WP_195544316.1 hypothetical protein [Collinsella aerofaciens]
AT12_0775	WP_215694786.1 phosphatidylinositol-specific phospholipase C domain-containing protein [Collinsella aerofaciens]	WP_215673356.1 phosphatidylinositol-specific phospholipase C domain-containing protein [Collinsella aerofaciens]	WP_117639755.1 phosphatidylinositol-specific phospholipase C [Collinsella]	WP_117639755.1 phosphatidylinositol-specific phospholipase C [Collinsella]	WP_117639755.1 phosphatidylinositol-specific phospholipase C [Collinsella]
AT12_0776	WP_117842636.1 hypothetical protein [Collinsella sp. AF20-14LB]
AT12_0777	WP_192923906.1 PDDEXK nuclease domain-containing protein [Collinsella aerofaciens]	WP_192923906.1 PDDEXK nuclease domain-containing protein [Collinsella aerofaciens]	WP_192919540.1 PDDEXK nuclease domain-containing protein [Collinsella aerofaciens]	WP_168170411.1 PDDEXK nuclease domain-containing protein [Collinsella]	WP_168170411.1 PDDEXK nuclease domain-containing protein [Collinsella]
AT12_0778	WP_161144781.1 hypothetical protein [Collinsella aerofaciens]
AT12_0779	WP_161144782.1 cation diffusion facilitator family transporter [Collinsella aerofaciens]	WP_161144782.1 cation diffusion facilitator family transporter [Collinsella aerofaciens]	WP_117564491.1 cation diffusion facilitator family transporter [unclassified Collinsella]	WP_117564491.1 cation diffusion facilitator family transporter [unclassified Collinsella]	WP_117564491.1 cation diffusion facilitator family transporter [unclassified Collinsella]
AT12_0780	WP_161144783.1 hypothetical protein [Collinsella aerofaciens]
AT12_0781	WP_006235376.1 formate--tetrahydrofolate ligase [Collinsella aerofaciens]	WP_225093762.1 formate--tetrahydrofolate ligase [Collinsella aerofaciens]	WP_225093762.1 formate--tetrahydrofolate ligase [Collinsella aerofaciens]	WP_138378265.1 formate--tetrahydrofolate ligase [Collinsella bouchesdurhonensis]	WP_138378265.1 formate--tetrahydrofolate ligase [Collinsella bouchesdurhonensis]
AT12_0782	WP_035137349.1 MULTISPECIES: Holliday junction branch migration DNA helicase RuvB [unclassified Collinsella]	WP_035137349.1 Holliday junction branch migration DNA helicase RuvB [unclassified Collinsella]	WP_089572158.1 Holliday junction branch migration DNA helicase RuvB [Collinsella]	WP_040362749.1 Holliday junction branch migration DNA helicase RuvB [Collinsella tanakaei]	WP_041738648.1 Holliday junction branch migration DNA helicase RuvB [Coriobacterium glomerans]
AT12_0783	WP_055310211.1 MULTISPECIES: Holliday junction branch migration protein RuvA [Collinsella]	WP_055310211.1 Holliday junction branch migration protein RuvA [Collinsella]	WP_089572159.1 Holliday junction branch migration protein RuvA [Collinsella]	WP_089572159.1 Holliday junction branch migration protein RuvA [Collinsella]	WP_118098885.1 Holliday junction branch migration protein RuvA [Collinsella sp. AM28-11LB]
AT12_0784	WP_118405685.1 MULTISPECIES: crossover junction endodeoxyribonuclease RuvC [Collinsella]	WP_118405685.1 crossover junction endodeoxyribonuclease RuvC [Collinsella]	WP_152073620.1 crossover junction endodeoxyribonuclease RuvC [Collinsella aerofaciens]	WP_152073620.1 crossover junction endodeoxyribonuclease RuvC [Collinsella aerofaciens]	WP_087354487.1 crossover junction endodeoxyribonuclease RuvC [Collinsella]
AT12_0785	WP_117639776.1 hypothetical protein [Collinsella sp. TM06-3]
AT12_0786	WP_055285739.1 MULTISPECIES: iron-binding protein [Collinsella]	WP_055285739.1 iron-binding protein [Collinsella]	WP_089572163.1 iron-binding protein [Collinsella]	WP_089572163.1 iron-binding protein [Collinsella]	WP_089572163.1 iron-binding protein [Collinsella]
AT12_0787	WP_055310208.1 SNF2-related protein [Collinsella aerofaciens]	WP_204565565.1 DEAD/DEAH box helicase [Collinsella tanakaei]	WP_204559716.1 DEAD/DEAH box helicase [Collinsella tanakaei]	WP_204559716.1 DEAD/DEAH box helicase [Collinsella tanakaei]	WP_204559716.1 DEAD/DEAH box helicase [Collinsella tanakaei]
AT12_0788	WP_144687943.1 DNA polymerase III subunit alpha [Enorma shizhengliae]	WP_006941525.1 DNA polymerase III subunit alpha [Megasphaera micronuciformis]	WP_006941525.1 DNA polymerase III subunit alpha [Megasphaera micronuciformis]	WP_006941525.1 DNA polymerase III subunit alpha [Megasphaera micronuciformis]	WP_006941525.1 DNA polymerase III subunit alpha [Megasphaera micronuciformis]
AT12_0789	WP_118259240.1 MFS transporter [Collinsella sp. AM18-10]	WP_195250546.1 MFS transporter [Coprococcus comes]	WP_195601984.1 MFS transporter [Coprococcus comes]	WP_195601984.1 MFS transporter [Coprococcus comes]	WP_195601984.1 MFS transporter [Coprococcus comes]
AT12_0790	WP_215694777.1 DUF3284 domain-containing protein [Collinsella aerofaciens]
AT12_0791	WP_138340438.1 UvrD-helicase domain-containing protein [Collinsella aerofaciens]	WP_161159959.1 UvrD-helicase domain-containing protein [Collinsella aerofaciens]	WP_161159959.1 UvrD-helicase domain-containing protein [Collinsella aerofaciens]	WP_161159959.1 UvrD-helicase domain-containing protein [Collinsella aerofaciens]	WP_161159959.1 UvrD-helicase domain-containing protein [Collinsella aerofaciens]
AT12_0792	WP_117637348.1 PD-(D/E)XK nuclease family protein [Collinsella sp. TF07-1]	WP_152076789.1 PD-(D/E)XK nuclease family protein [Collinsella aerofaciens]	WP_152076789.1 PD-(D/E)XK nuclease family protein [Collinsella aerofaciens]	WP_138340437.1 PD-(D/E)XK nuclease family protein [Collinsella aerofaciens]	WP_138340437.1 PD-(D/E)XK nuclease family protein [Collinsella aerofaciens]
AT12_0793	WP_022094855.1 MULTISPECIES: YerC/YecD family TrpR-related protein [Collinsella]
AT12_0794	WP_035137358.1 MULTISPECIES: phage holin family protein [Collinsella]	WP_035137358.1 phage holin family protein [Collinsella]	WP_117743020.1 phage holin family protein [Collinsella sp. OM07-12]	WP_117743020.1 phage holin family protein [Collinsella sp. OM07-12]	WP_117797806.1 phage holin family protein [Collinsella sp. AM42-18AC]
AT12_0795	WP_022094857.1 MULTISPECIES: Rrf2 family transcriptional regulator [Collinsella]	WP_022094857.1 Rrf2 family transcriptional regulator [Collinsella]	WP_006235363.1 Rrf2 family transcriptional regulator [Collinsella aerofaciens]	WP_006235363.1 Rrf2 family transcriptional regulator [Collinsella aerofaciens]	WP_117746373.1 Rrf2 family transcriptional regulator [Collinsella sp. TF05-9AC]
AT12_0796	WP_055310201.1 cysteine synthase A [Collinsella aerofaciens]	WP_055310201.1 cysteine synthase A [Collinsella aerofaciens]	WP_225093770.1 cysteine synthase A [Collinsella aerofaciens]	WP_225093770.1 cysteine synthase A [Collinsella aerofaciens]	WP_050625032.1 cysteine synthase A [Clostridium phoceensis]
AT12_0797	WP_148331289.1 tRNA 2-thiouridine(34) synthase MnmA [Collinsella aerofaciens]	WP_161159962.1 tRNA 2-thiouridine(34) synthase MnmA [Collinsella aerofaciens]	WP_161159962.1 tRNA 2-thiouridine(34) synthase MnmA [Collinsella aerofaciens]	WP_075844361.1 tRNA 2-thiouridine(34) synthase MnmA [Collinsella bouchesdurhonensis]	WP_075844361.1 tRNA 2-thiouridine(34) synthase MnmA [Collinsella bouchesdurhonensis]
AT12_0798	WP_035137360.1 MULTISPECIES: M42 family metallopeptidase [Collinsella]	WP_118259363.1 M42 family metallopeptidase [Collinsella sp. AM18-10]	WP_118259363.1 M42 family metallopeptidase [Collinsella sp. AM18-10]	WP_118259363.1 M42 family metallopeptidase [Collinsella sp. AM18-10]	WP_215636149.1 M20/M25/M40 family metallo-hydrolase [Blautia sp. MCC289]
AT12_0799	WP_035137361.1 MULTISPECIES: lactaldehyde reductase [Collinsella]	WP_035137361.1 lactaldehyde reductase [Collinsella]	WP_089572181.1 lactaldehyde reductase [Collinsella]	WP_089572181.1 lactaldehyde reductase [Collinsella]	WP_089572181.1 lactaldehyde reductase [Collinsella]
AT12_0800	WP_055310199.1 DUF1275 domain-containing protein [Collinsella aerofaciens]
AT12_0801	WP_225093772.1 YgiQ family radical SAM protein [Collinsella aerofaciens]	WP_226803272.1 YgiQ family radical SAM protein [Collinsella intestinalis]	WP_226803272.1 YgiQ family radical SAM protein [Collinsella intestinalis]	WP_226803272.1 YgiQ family radical SAM protein [Collinsella intestinalis]	WP_226803272.1 YgiQ family radical SAM protein [Collinsella intestinalis]
AT12_0802	WP_118066603.1 CPBP family intramembrane metalloprotease [Collinsella sp. AM33-4BH]	WP_118066603.1 CPBP family intramembrane metalloprotease [Collinsella sp. AM33-4BH]	WP_195361082.1 CPBP family intramembrane metalloprotease [Collinsella aerofaciens]	WP_161172380.1 CPBP family intramembrane metalloprotease [Collinsella aerofaciens]	WP_161172380.1 CPBP family intramembrane metalloprotease [Collinsella aerofaciens]
AT12_0803	WP_006235351.1 hypothetical protein [Collinsella aerofaciens]	WP_225093774.1 type II toxin-antitoxin system RelB/DinJ family antitoxin [Collinsella aerofaciens]	WP_217108009.1 type II toxin-antitoxin system RelB/DinJ family antitoxin [Collinsella]	WP_138112954.1 type II toxin-antitoxin system RelB/DinJ family antitoxin [Collinsella aerofaciens]	WP_019238959.1 type II toxin-antitoxin system RelB/DinJ family antitoxin [Enorma]
AT12_0804	WP_225093779.1 6-phospho-alpha-glucosidase [Collinsella aerofaciens]	WP_225093779.1 6-phospho-alpha-glucosidase [Collinsella aerofaciens]	WP_117735961.1 6-phospho-alpha-glucosidase [Collinsella sp. OM06-18AC]	WP_220396046.1 6-phospho-alpha-glucosidase [Collinsella intestinalis]	WP_220396046.1 6-phospho-alpha-glucosidase [Collinsella intestinalis]
AT12_0805	WP_117769497.1 MULTISPECIES: PTS transporter subunit EIIC [Collinsella]	WP_117769497.1 PTS transporter subunit EIIC [Collinsella]	WP_006235345.1 PTS transporter subunit EIIC [Collinsella aerofaciens]	WP_006235345.1 PTS transporter subunit EIIC [Collinsella aerofaciens]	WP_006235345.1 PTS transporter subunit EIIC [Collinsella aerofaciens]
AT12_0806	WP_195534851.1 PRD domain-containing protein [Collinsella aerofaciens]	WP_195534851.1 PRD domain-containing protein [Collinsella aerofaciens]	WP_161162449.1 glucose PTS transporter subunit IIA [unclassified Collinsella]	WP_161162449.1 glucose PTS transporter subunit IIA [unclassified Collinsella]	WP_161162449.1 glucose PTS transporter subunit IIA [unclassified Collinsella]
AT12_0807	WP_171025203.1 PTS glucose transporter subunit IIA [Collinsella aerofaciens]	WP_171025203.1 PTS glucose transporter subunit IIA [Collinsella aerofaciens]	WP_161162449.1 glucose PTS transporter subunit IIA [unclassified Collinsella]	WP_161162449.1 glucose PTS transporter subunit IIA [unclassified Collinsella]	WP_161162449.1 glucose PTS transporter subunit IIA [unclassified Collinsella]
AT12_0808	WP_055252701.1 4Fe-4S ferredoxin [Collinsella aerofaciens]	WP_055252701.1 4Fe-4S ferredoxin [Collinsella aerofaciens]	WP_117634833.1 4Fe-4S binding protein [unclassified Collinsella]	WP_117634833.1 4Fe-4S binding protein [unclassified Collinsella]	WP_117634833.1 4Fe-4S binding protein [unclassified Collinsella]
AT12_0809	WP_215674123.1 DEAD/DEAH box helicase [Collinsella aerofaciens]	WP_215694761.1 DEAD/DEAH box helicase [Collinsella aerofaciens]	WP_195503508.1 DEAD/DEAH box helicase [Collinsella aerofaciens]	WP_117735965.1 DEAD/DEAH box helicase [Collinsella sp. OM06-18AC]	WP_117735965.1 DEAD/DEAH box helicase [Collinsella sp. OM06-18AC]
AT12_0810	WP_196025244.1 FHA domain-containing protein [Collinsella aerofaciens]	WP_159437338.1 FHA domain-containing protein [Thermophilibacter provencensis]	WP_159437338.1 FHA domain-containing protein [Thermophilibacter provencensis]	WP_159437338.1 FHA domain-containing protein [Thermophilibacter provencensis]	WP_159437338.1 FHA domain-containing protein [Thermophilibacter provencensis]
AT12_0811	WP_161159972.1 protein kinase [Collinsella aerofaciens]	WP_204561591.1 WG repeat-containing protein [Collinsella tanakaei]	WP_204561591.1 WG repeat-containing protein [Collinsella tanakaei]	WP_204561591.1 WG repeat-containing protein [Collinsella tanakaei]	WP_204561591.1 WG repeat-containing protein [Collinsella tanakaei]
AT12_0812	WP_118291496.1 CAP domain-containing protein [Collinsella sp. AM10-48]	WP_173825428.1 CAP domain-containing protein [Coprococcus comes]	WP_055287636.1 CAP domain-containing protein [Collinsella aerofaciens]	WP_117803892.1 CAP domain-containing protein [unclassified Collinsella]	WP_117803892.1 CAP domain-containing protein [unclassified Collinsella]
AT12_0813	WP_204666164.1 heavy metal translocating P-type ATPase [Enorma massiliensis]	WP_087430516.1 heavy metal translocating P-type ATPase [Collinsella sp. An307]	WP_087430516.1 heavy metal translocating P-type ATPase [Collinsella sp. An307]	WP_087430516.1 heavy metal translocating P-type ATPase [Collinsella sp. An307]	WP_087430516.1 heavy metal translocating P-type ATPase [Collinsella sp. An307]
AT12_0814	WP_152068326.1 heavy-metal-associated domain-containing protein [Collinsella aerofaciens]	WP_152068326.1 heavy-metal-associated domain-containing protein [Collinsella aerofaciens]	WP_099432000.1 heavy-metal-associated domain-containing protein [Collinsella aerofaciens]	WP_099432000.1 heavy-metal-associated domain-containing protein [Collinsella aerofaciens]	WP_099432000.1 heavy-metal-associated domain-containing protein [Collinsella aerofaciens]
AT12_0815	WP_089572203.1 MULTISPECIES: metal-sensing transcriptional repressor [Collinsella]	WP_089572203.1 metal-sensing transcriptional repressor [Collinsella]	WP_006235337.1 metal-sensing transcriptional repressor [Collinsella]	WP_006235337.1 metal-sensing transcriptional repressor [Collinsella]	WP_006235337.1 metal-sensing transcriptional repressor [Collinsella]
AT12_0816	WP_117774298.1 MULTISPECIES: hypothetical protein [Collinsella]	WP_102337399.1 zinc ribbon domain-containing protein [Collinsella provencensis]	WP_102337399.1 zinc ribbon domain-containing protein [Collinsella provencensis]	WP_102337399.1 zinc ribbon domain-containing protein [Collinsella provencensis]	WP_102337399.1 zinc ribbon domain-containing protein [Collinsella provencensis]
AT12_0817	WP_195234704.1 amidohydrolase family protein [Collinsella aerofaciens]	WP_161156333.1 amidohydrolase family protein [Collinsella aerofaciens]	WP_161156333.1 amidohydrolase family protein [Collinsella aerofaciens]	WP_161156333.1 amidohydrolase family protein [Collinsella aerofaciens]	WP_161156333.1 amidohydrolase family protein [Collinsella aerofaciens]
AT12_0818	WP_117769479.1 hypothetical protein [Collinsella sp. AM38-1BH]
AT12_0819	WP_217750255.1 hypothetical protein [Collinsella aerofaciens]
AT12_0820	WP_195503497.1 glutamate synthase subunit beta [Collinsella aerofaciens]	WP_094334723.1 glutamate synthase subunit beta [[Collinsella] massiliensis]	WP_094334723.1 glutamate synthase subunit beta [[Collinsella] massiliensis]	WP_094334723.1 glutamate synthase subunit beta [[Collinsella] massiliensis]	WP_075576902.1 glutamate synthase subunit beta [Olsenella timonensis]
AT12_0821	WP_144687958.1 glutamate synthase large subunit [Enorma shizhengliae]	WP_144087985.1 glutamate synthase large subunit [Allobacillus sp. SKP4-8]	WP_144087985.1 glutamate synthase large subunit [Allobacillus sp. SKP4-8]	WP_144087985.1 glutamate synthase large subunit [Allobacillus sp. SKP4-8]	WP_144087985.1 glutamate synthase large subunit [Allobacillus sp. SKP4-8]
AT12_0822	WP_117769471.1 MULTISPECIES: Nramp family divalent metal transporter [Collinsella]	WP_156064642.1 Nramp family divalent metal transporter [Collinsella aerofaciens]	WP_152073576.1 Nramp family divalent metal transporter [Collinsella aerofaciens]	WP_152073576.1 Nramp family divalent metal transporter [Collinsella aerofaciens]	WP_117205300.1 Nramp family divalent metal transporter [Paratractidigestivibacter faecalis]
AT12_0823	WP_035137395.1 MULTISPECIES: rubredoxin [Collinsella]	WP_035137395.1 rubredoxin [Collinsella]	WP_154539013.1 flavin reductase [Parafannyhessea umbonata]	WP_154539013.1 flavin reductase [Parafannyhessea umbonata]	WP_154539013.1 flavin reductase [Parafannyhessea umbonata]
AT12_0824	WP_055251877.1 MULTISPECIES: flavin reductase family protein [Collinsella]	WP_055251877.1 flavin reductase family protein [Collinsella]	WP_117641022.1 flavin reductase family protein [Collinsella sp. TM06-3]	WP_117641022.1 flavin reductase family protein [Collinsella sp. TM06-3]	WP_117641022.1 flavin reductase family protein [Collinsella sp. TM06-3]
AT12_0825	WP_006235325.1 MULTISPECIES: SsrA-binding protein SmpB [Collinsella]	WP_006235325.1 SsrA-binding protein SmpB [Collinsella]	WP_117564213.1 SsrA-binding protein SmpB [unclassified Collinsella]	WP_138377996.1 SsrA-binding protein SmpB [Collinsella bouchesdurhonensis]	WP_222198811.1 SsrA-binding protein SmpB [Collinsella sp. AGMB00827]
AT12_0826	WP_195544905.1 hypothetical protein [Collinsella aerofaciens]	WP_022349277.1 tetratricopeptide repeat protein [Enorma massiliensis]	WP_022349277.1 tetratricopeptide repeat protein [Enorma massiliensis]	WP_022349277.1 tetratricopeptide repeat protein [Enorma massiliensis]	WP_022349277.1 tetratricopeptide repeat protein [Enorma massiliensis]
AT12_0827	WP_195361104.1 hypothetical protein [Collinsella aerofaciens]		WP_015760123.1 MarR family transcriptional regulator [Eggerthella lenta]
AT12_0828	WP_006235321.1 MULTISPECIES: arsenate reductase family protein [Collinsella]	WP_006235321.1 arsenate reductase family protein [Collinsella]	WP_055285675.1 arsenate reductase family protein [Collinsella aerofaciens]	WP_117803002.1 arsenate reductase family protein [unclassified Collinsella]	WP_050340662.1 arsenate reductase family protein [Olsenella sp. oral taxon 807]
AT12_0829	WP_161115426.1 MupG family TIM beta-alpha barrel fold protein [Collinsella aerofaciens]	WP_161115426.1 MupG family TIM beta-alpha barrel fold protein [Collinsella aerofaciens]	WP_192924124.1 MupG family TIM beta-alpha barrel fold protein [unclassified Collinsella]	WP_192924124.1 MupG family TIM beta-alpha barrel fold protein [unclassified Collinsella]	WP_192924124.1 MupG family TIM beta-alpha barrel fold protein [unclassified Collinsella]
AT12_0830	WP_117757888.1 MULTISPECIES: PTS transporter subunit EIIC [Collinsella]	WP_117757888.1 PTS transporter subunit EIIC [Collinsella]	WP_006235318.1 PTS transporter subunit EIIC [Collinsella aerofaciens]	WP_006723554.1 PTS transporter subunit EIIC [Collinsella intestinalis]	WP_102289103.1 PTS transporter subunit EIIC [Eisenbergiella massiliensis]
AT12_0831	WP_138340408.1 N-acetylmuramic acid 6-phosphate etherase [Collinsella aerofaciens]	WP_055262728.1 N-acetylmuramic acid 6-phosphate etherase [Clostridium disporicum]	WP_055262728.1 N-acetylmuramic acid 6-phosphate etherase [Clostridium disporicum]	WP_055262728.1 N-acetylmuramic acid 6-phosphate etherase [Clostridium disporicum]	WP_055262728.1 N-acetylmuramic acid 6-phosphate etherase [Clostridium disporicum]
AT12_0832	WP_138340407.1 MurR/RpiR family transcriptional regulator [Collinsella aerofaciens]	WP_138340407.1 MurR/RpiR family transcriptional regulator [Collinsella aerofaciens]	WP_217108029.1 SIS domain-containing protein [Collinsella]	WP_217108029.1 SIS domain-containing protein [Collinsella]	WP_217108029.1 SIS domain-containing protein [Collinsella]
AT12_0833	WP_118079473.1 recombinase family protein [Collinsella sp. AM34-10]	WP_118079473.1 recombinase family protein [Collinsella sp. AM34-10]	WP_154515991.1 recombinase family protein [unclassified Collinsella]	WP_154515991.1 recombinase family protein [unclassified Collinsella]	WP_154515991.1 recombinase family protein [unclassified Collinsella]
AT12_0834	WP_006235312.1 RNB domain-containing ribonuclease [Collinsella aerofaciens]	WP_182279374.1 VacB/RNase II family 3'-5' exoribonuclease [Collinsella intestinalis]	WP_039910321.1 VacB/RNase II family 3'-5' exoribonuclease [Collinsella intestinalis]	WP_039910321.1 VacB/RNase II family 3'-5' exoribonuclease [Collinsella intestinalis]	WP_039910321.1 VacB/RNase II family 3'-5' exoribonuclease [Collinsella intestinalis]
AT12_0835	WP_117734382.1 MULTISPECIES: permease-like cell division protein FtsX [Collinsella]	WP_039689478.1 permease-like cell division protein FtsX [Eggerthellaceae]	WP_039689478.1 permease-like cell division protein FtsX [Eggerthellaceae]	WP_039689478.1 permease-like cell division protein FtsX [Eggerthellaceae]	WP_039689478.1 permease-like cell division protein FtsX [Eggerthellaceae]
AT12_0836	WP_117735981.1 MULTISPECIES: cell division ATP-binding protein FtsE [unclassified Collinsella]	WP_204566429.1 cell division ATP-binding protein FtsE [Collinsella tanakaei]	WP_204615924.1 cell division ATP-binding protein FtsE [Collinsella tanakaei]	WP_204615924.1 cell division ATP-binding protein FtsE [Collinsella tanakaei]	WP_204615924.1 cell division ATP-binding protein FtsE [Collinsella tanakaei]
AT12_0837	WP_158567234.1 zinc ribbon domain-containing protein [Collinsella sp. AM34-10]	WP_158567234.1 zinc ribbon domain-containing protein [Collinsella sp. AM34-10]	WP_158567234.1 zinc ribbon domain-containing protein [Collinsella sp. AM34-10]	WP_117820410.1 zinc ribbon domain-containing protein [unclassified Collinsella]	WP_117820410.1 zinc ribbon domain-containing protein [unclassified Collinsella]
AT12_0838	WP_117778508.1 MULTISPECIES: transketolase family protein [unclassified Collinsella]	WP_117778508.1 transketolase family protein [unclassified Collinsella]	WP_117802995.1 transketolase family protein [unclassified Collinsella]	WP_117802995.1 transketolase family protein [unclassified Collinsella]	WP_117655771.1 transketolase family protein [Collinsella sp. TF11-5AC]
AT12_0839	WP_118079460.1 MULTISPECIES: transketolase [Collinsella]	WP_118079460.1 transketolase [Collinsella]	WP_117564200.1 transketolase [Collinsella sp. TM05-37]	WP_117204303.1 transketolase [Paratractidigestivibacter faecalis]	WP_118653417.1 transketolase [Collinsella sp. AF08-23]
AT12_0840	WP_138375120.1 YitT family protein [Collinsella aerofaciens]	WP_066834630.1 YitT family protein [Collinsella]	WP_066834630.1 YitT family protein [Collinsella]	WP_066834630.1 YitT family protein [Collinsella]	WP_204615935.1 YitT family protein [Collinsella tanakaei]
AT12_0841	WP_055285661.1 peptide chain release factor 2 [Collinsella aerofaciens]	WP_087410844.1 peptide chain release factor 2 [Collinsella sp. An2]	WP_087410844.1 peptide chain release factor 2 [Collinsella sp. An2]	WP_013708496.1 peptide chain release factor 2 [Coriobacterium glomerans]	WP_152070418.1 peptide chain release factor 2 [Collinsella sp. AK_207A]
AT12_0842	WP_154334428.1 preprotein translocase subunit SecA [Eggerthella guodeyinii]	WP_154334428.1 preprotein translocase subunit SecA [Eggerthella guodeyinii]	WP_144688314.1 preprotein translocase subunit SecA [Enorma shizhengliae]	WP_144688314.1 preprotein translocase subunit SecA [Enorma shizhengliae]	WP_087227706.1 preprotein translocase subunit SecA [Olsenella sp. An270]
AT12_0843	WP_006235303.1 MULTISPECIES: 50S ribosomal protein L31 [Collinsella]	WP_006235303.1 50S ribosomal protein L31 [Collinsella]	WP_138113008.1 50S ribosomal protein L31 [Collinsella aerofaciens]	WP_138113008.1 50S ribosomal protein L31 [Collinsella aerofaciens]	WP_006723011.1 50S ribosomal protein L31 [Collinsella intestinalis]
AT12_0844	WP_138375117.1 hypothetical protein [Collinsella aerofaciens]
AT12_0845	WP_117854438.1 ATP-binding cassette domain-containing protein [Collinsella sp. AF14-35]	WP_075843400.1 ATP-binding cassette domain-containing protein [Collinsella bouchesdurhonensis]	WP_075843400.1 ATP-binding cassette domain-containing protein [Collinsella bouchesdurhonensis]	WP_075843400.1 ATP-binding cassette domain-containing protein [Collinsella bouchesdurhonensis]	WP_075843400.1 ATP-binding cassette domain-containing protein [Collinsella bouchesdurhonensis]
AT12_0846
AT12_0847	WP_158554606.1 MULTISPECIES: ABC transporter ATP-binding protein [Collinsella]	WP_158554606.1 ABC transporter ATP-binding protein [Collinsella]	WP_117743531.1 ABC transporter ATP-binding protein [unclassified Collinsella]	WP_117743531.1 ABC transporter ATP-binding protein [unclassified Collinsella]	WP_117743531.1 ABC transporter ATP-binding protein [unclassified Collinsella]
AT12_0848	WP_117848920.1 hypothetical protein [Collinsella sp. AF28-5AC]
AT12_0849
AT12_0850	WP_195232202.1 hypothetical protein [Collinsella aerofaciens]
AT12_0851	WP_006235292.1 MULTISPECIES: helix-turn-helix transcriptional regulator [Collinsella]	WP_152069791.1 helix-turn-helix transcriptional regulator [Collinsella sp. AK_207A]	WP_152069791.1 helix-turn-helix transcriptional regulator [Collinsella sp. AK_207A]	WP_152069791.1 helix-turn-helix transcriptional regulator [Collinsella sp. AK_207A]	WP_152069791.1 helix-turn-helix transcriptional regulator [Collinsella sp. AK_207A]
AT12_0852	WP_055287482.1 site-specific integrase [Collinsella aerofaciens]	WP_099432029.1 tyrosine-type recombinase/integrase [Collinsella aerofaciens]	WP_099432029.1 tyrosine-type recombinase/integrase [Collinsella aerofaciens]	WP_099432029.1 tyrosine-type recombinase/integrase [Collinsella aerofaciens]	WP_099432029.1 tyrosine-type recombinase/integrase [Collinsella aerofaciens]
AT12_0853	WP_006235289.1 MULTISPECIES: ACT domain-containing protein [Collinsella]	WP_006235289.1 ACT domain-containing protein [Collinsella]	WP_117839678.1 ACT domain-containing protein [Collinsella]	WP_117839678.1 ACT domain-containing protein [Collinsella]	WP_117839678.1 ACT domain-containing protein [Collinsella]
AT12_0854	WP_148331859.1 citrate synthase [Collinsella aerofaciens]	WP_148331859.1 citrate synthase [Collinsella aerofaciens]	WP_117635316.1 citrate synthase [Collinsella sp. TF08-11AT]	WP_117635316.1 citrate synthase [Collinsella sp. TF08-11AT]	WP_006723012.1 citrate synthase [Collinsella intestinalis]
AT12_0855	WP_217108037.1 MULTISPECIES: Cof-type HAD-IIB family hydrolase [Collinsella]	WP_195644077.1 Cof-type HAD-IIB family hydrolase [Collinsella aerofaciens]	WP_225093808.1 Cof-type HAD-IIB family hydrolase [Collinsella aerofaciens]	WP_225093808.1 Cof-type HAD-IIB family hydrolase [Collinsella aerofaciens]	WP_225093808.1 Cof-type HAD-IIB family hydrolase [Collinsella aerofaciens]
AT12_0856	WP_217108038.1 MULTISPECIES: Cof-type HAD-IIB family hydrolase [Collinsella]	WP_094335363.1 Cof-type HAD-IIB family hydrolase [[Collinsella] massiliensis]	WP_094335363.1 Cof-type HAD-IIB family hydrolase [[Collinsella] massiliensis]	WP_094335363.1 Cof-type HAD-IIB family hydrolase [[Collinsella] massiliensis]	WP_094335363.1 Cof-type HAD-IIB family hydrolase [[Collinsella] massiliensis]
AT12_0857	WP_099432033.1 amidohydrolase family protein [Collinsella aerofaciens]	WP_016523210.1 adenine deaminase [Treponema medium]	WP_016523210.1 adenine deaminase [Treponema medium]	WP_016523210.1 adenine deaminase [Treponema medium]	WP_016523210.1 adenine deaminase [Treponema medium]
AT12_0858	WP_192934691.1 tyrosine--tRNA ligase [Collinsella aerofaciens]	WP_192934691.1 tyrosine--tRNA ligase [Collinsella aerofaciens]	WP_089573569.1 tyrosine--tRNA ligase [Collinsella]	WP_144687959.1 tyrosine--tRNA ligase [Enorma shizhengliae]	WP_168896211.1 tyrosine--tRNA ligase [Olsenella sp. KGMB02461]
AT12_0859	WP_158570905.1 U32 family peptidase [Collinsella sp. AM16-21]	WP_158570905.1 U32 family peptidase [Collinsella sp. AM16-21]	WP_158570905.1 U32 family peptidase [Collinsella sp. AM16-21]	WP_195919487.1 U32 family peptidase [Collinsella aerofaciens]	WP_195919487.1 U32 family peptidase [Collinsella aerofaciens]
AT12_0860	WP_117583036.1 MULTISPECIES: PBP1A family penicillin-binding protein [Collinsella]	WP_118934908.1 PBP1A family penicillin-binding protein [Collinsella sp. AM24-1]	WP_118934908.1 PBP1A family penicillin-binding protein [Collinsella sp. AM24-1]	WP_118934908.1 PBP1A family penicillin-binding protein [Collinsella sp. AM24-1]	WP_118934908.1 PBP1A family penicillin-binding protein [Collinsella sp. AM24-1]
AT12_0861	WP_022094272.1 MULTISPECIES: arginine repressor [Collinsella]	WP_022094272.1 arginine repressor [Collinsella]	WP_117583037.1 ArgR family transcriptional regulator [Collinsella sp. OM04-5]	WP_085830063.1 ArgR family transcriptional regulator [Collinsella vaginalis]	WP_075844406.1 ArgR family transcriptional regulator [Collinsella bouchesdurhonensis]
AT12_0862	WP_215694732.1 glycosyltransferase [Collinsella aerofaciens]	WP_215694732.1 glycosyltransferase [Collinsella aerofaciens]	WP_118079436.1 glycosyltransferase [Collinsella sp. AM34-10]	WP_118079436.1 glycosyltransferase [Collinsella sp. AM34-10]	WP_118079436.1 glycosyltransferase [Collinsella sp. AM34-10]
AT12_0863	WP_118079434.1 tRNA pseudouridine(38-40) synthase TruA [Collinsella sp. AM34-10]	WP_118079434.1 tRNA pseudouridine(38-40) synthase TruA [Collinsella sp. AM34-10]	WP_089573565.1 tRNA pseudouridine(38-40) synthase TruA [Collinsella]	WP_089573565.1 tRNA pseudouridine(38-40) synthase TruA [Collinsella]	WP_089573565.1 tRNA pseudouridine(38-40) synthase TruA [Collinsella]
AT12_0864	WP_006235277.1 MULTISPECIES: 50S ribosomal protein L17 [Collinsella]	WP_006235277.1 50S ribosomal protein L17 [Collinsella]	WP_089573564.1 50S ribosomal protein L17 [Collinsella]	WP_019239617.1 50S ribosomal protein L17 [Enorma]	WP_013709145.1 50S ribosomal protein L17 [Coriobacterium glomerans]
AT12_0865	WP_195246761.1 DNA-directed RNA polymerase subunit alpha [Collinsella aerofaciens]	WP_193528919.1 DNA-directed RNA polymerase subunit alpha [Olsenella gallinarum]	WP_013252432.1 DNA-directed RNA polymerase subunit alpha [Olsenella uli]	WP_028263465.1 DNA-directed RNA polymerase subunit alpha [Atopobium fossor]	WP_006302405.1 DNA-directed RNA polymerase subunit alpha [Fannyhessea vaginae]
AT12_0866	WP_006235275.1 MULTISPECIES: 30S ribosomal protein S4 [Collinsella]	WP_006235275.1 30S ribosomal protein S4 [Collinsella]	WP_222199906.1 30S ribosomal protein S4 [Collinsella sp. AGMB00827]	WP_222199906.1 30S ribosomal protein S4 [Collinsella sp. AGMB00827]	WP_222199906.1 30S ribosomal protein S4 [Collinsella sp. AGMB00827]
AT12_0867	WP_006235274.1 MULTISPECIES: 30S ribosomal protein S11 [Collinsella]	WP_006235274.1 30S ribosomal protein S11 [Collinsella]	WP_118094460.1 30S ribosomal protein S11 [Collinsella]	WP_066834110.1 30S ribosomal protein S11 [Collinsella]	WP_013252434.1 30S ribosomal protein S11 [Olsenella uli]
AT12_0868	WP_022094275.1 MULTISPECIES: 30S ribosomal protein S13 [Collinsella]	WP_022094275.1 30S ribosomal protein S13 [Collinsella]	WP_022386613.1 30S ribosomal protein S13 [Collinsella]	WP_222199908.1 30S ribosomal protein S13 [Collinsella sp. AGMB00827]	WP_211082084.1 30S ribosomal protein S13 [Olsenella sp. KGMB02461]
AT12_0869	WP_006363204.1 MULTISPECIES: 50S ribosomal protein L36 [Bacteria]	WP_006363204.1 50S ribosomal protein L36 [Bacteria]	WP_006363204.1 50S ribosomal protein L36 [Bacteria]	WP_155842491.1 50S ribosomal protein L36 [Agromyces luteolus]	WP_155842491.1 50S ribosomal protein L36 [Agromyces luteolus]
AT12_0870	WP_022094276.1 MULTISPECIES: translation initiation factor IF-1 [Collinsella]	WP_022094276.1 translation initiation factor IF-1 [Collinsella]	WP_022094276.1 translation initiation factor IF-1 [Collinsella]	WP_154324160.1 translation initiation factor IF-1 [Enorma shizhengliae]	WP_051062836.1 translation initiation factor IF-1 [Ilumatobacter nonamiensis]
AT12_0871	WP_006235270.1 MULTISPECIES: type I methionyl aminopeptidase [Collinsella]	WP_006235270.1 type I methionyl aminopeptidase [Collinsella]	WP_225093816.1 type I methionyl aminopeptidase [Collinsella aerofaciens]	WP_009141476.1 type I methionyl aminopeptidase [Collinsella tanakaei]	WP_225093816.1 type I methionyl aminopeptidase [Collinsella aerofaciens]
AT12_0872	WP_006235269.1 MULTISPECIES: adenylate kinase [Collinsella]	WP_006235269.1 adenylate kinase [Collinsella]	WP_089573562.1 adenylate kinase [Collinsella]	WP_089573562.1 adenylate kinase [Collinsella]	WP_089573562.1 adenylate kinase [Collinsella]
AT12_0873	WP_117734357.1 MULTISPECIES: preprotein translocase subunit SecY [Collinsella]	WP_117734357.1 preprotein translocase subunit SecY [Collinsella]	WP_022094278.1 preprotein translocase subunit SecY [Collinsella aerofaciens]	WP_006302398.1 preprotein translocase subunit SecY [Fannyhessea vaginae]	WP_073296241.1 preprotein translocase subunit SecY [Parolsenella massiliensis]
AT12_0874	WP_006235267.1 MULTISPECIES: 50S ribosomal protein L15 [Collinsella]	WP_006235267.1 50S ribosomal protein L15 [Collinsella]	WP_006235267.1 50S ribosomal protein L15 [Collinsella]	WP_006235267.1 50S ribosomal protein L15 [Collinsella]	WP_222199912.1 50S ribosomal protein L15 [Collinsella sp. AGMB00827]
AT12_0875	WP_006235266.1 MULTISPECIES: 50S ribosomal protein L30 [Collinsella]	WP_006235266.1 50S ribosomal protein L30 [Collinsella]	WP_006235266.1 50S ribosomal protein L30 [Collinsella]	WP_022386607.1 50S ribosomal protein L30 [Collinsella]	WP_222199913.1 50S ribosomal protein L30 [Collinsella sp. AGMB00827]
AT12_0876	WP_022094279.1 MULTISPECIES: 30S ribosomal protein S5 [Collinsella]	WP_009141471.1 30S ribosomal protein S5 [Collinsella tanakaei]	WP_147588602.1 30S ribosomal protein S5 [unclassified Collinsella]	WP_006720328.1 30S ribosomal protein S5 [Collinsella]	WP_006720328.1 30S ribosomal protein S5 [Collinsella]
AT12_0877	WP_055252235.1 MULTISPECIES: 50S ribosomal protein L18 [Collinsella]	WP_055252235.1 50S ribosomal protein L18 [Collinsella]	WP_006235264.1 50S ribosomal protein L18 [Collinsella]	WP_006235264.1 50S ribosomal protein L18 [Collinsella]	WP_006235264.1 50S ribosomal protein L18 [Collinsella]
AT12_0878	WP_118270232.1 50S ribosomal protein L6 [Collinsella sp. AM15-2]	WP_118270232.1 50S ribosomal protein L6 [Collinsella sp. AM15-2]	WP_006235263.1 50S ribosomal protein L6 [Collinsella]	WP_154324161.1 50S ribosomal protein L6 [Enorma shizhengliae]	WP_154324161.1 50S ribosomal protein L6 [Enorma shizhengliae]
AT12_0879	WP_006235262.1 MULTISPECIES: 30S ribosomal protein S8 [Collinsella]	WP_006235262.1 30S ribosomal protein S8 [Collinsella]	WP_006235262.1 30S ribosomal protein S8 [Collinsella]	WP_013709159.1 30S ribosomal protein S8 [Coriobacterium glomerans]	WP_009278449.1 30S ribosomal protein S8 [Olsenella]
AT12_0880	WP_022094280.1 MULTISPECIES: type Z 30S ribosomal protein S14 [Collinsella]	WP_022094280.1 type Z 30S ribosomal protein S14 [Collinsella]	WP_222199918.1 type Z 30S ribosomal protein S14 [Collinsella sp. AGMB00827]	WP_195837672.1 type Z 30S ribosomal protein S14 [Olsenella porci]	WP_195837672.1 type Z 30S ribosomal protein S14 [Olsenella porci]
AT12_0881	WP_156600454.1 MULTISPECIES: 50S ribosomal protein L5 [unclassified Collinsella]	WP_156600454.1 50S ribosomal protein L5 [unclassified Collinsella]	WP_006723039.1 50S ribosomal protein L5 [Collinsella intestinalis]	WP_019239632.1 50S ribosomal protein L5 [Enorma]	WP_013709161.1 50S ribosomal protein L5 [Coriobacterium glomerans]
AT12_0882	WP_118334684.1 XdhC/CoxI family protein [Collinsella sp. AM13-34]	WP_118334684.1 XdhC/CoxI family protein [Collinsella sp. AM13-34]	WP_215674075.1 XdhC family protein [Collinsella aerofaciens]	WP_215674075.1 XdhC family protein [Collinsella aerofaciens]	WP_215674075.1 XdhC family protein [Collinsella aerofaciens]
AT12_0883	WP_117854459.1 EF2563 family selenium-dependent molybdenum hydroxylase system protein [Collinsella sp. AF14-35]	WP_117854459.1 EF2563 family selenium-dependent molybdenum hydroxylase system protein [Collinsella sp. AF14-35]	WP_089573559.1 EF2563 family selenium-dependent molybdenum hydroxylase system protein [Collinsella]	WP_089573559.1 EF2563 family selenium-dependent molybdenum hydroxylase system protein [Collinsella]	WP_089573559.1 EF2563 family selenium-dependent molybdenum hydroxylase system protein [Collinsella]
AT12_0884	WP_195239313.1 putative selenium-dependent hydroxylase accessory protein YqeC [Collinsella aerofaciens]
AT12_0885	WP_195503611.1 dihydropyrimidinase [Collinsella aerofaciens]	WP_204571064.1 dihydropyrimidinase [Collinsella tanakaei]	WP_066834050.1 dihydropyrimidinase [Collinsella ihuae]	WP_167930657.1 dihydropyrimidinase [Olsenella sp. SW781]	WP_167930657.1 dihydropyrimidinase [Olsenella sp. SW781]
AT12_0886	WP_195503610.1 nucleotidyltransferase family protein [Collinsella aerofaciens]	WP_195503610.1 nucleotidyltransferase family protein [Collinsella aerofaciens]	WP_215674067.1 NTP transferase domain-containing protein [Collinsella aerofaciens]	WP_215674067.1 NTP transferase domain-containing protein [Collinsella aerofaciens]	WP_215674067.1 NTP transferase domain-containing protein [Collinsella aerofaciens]
AT12_0887	WP_117746609.1 MULTISPECIES: carbamate kinase [Collinsella]	WP_154053652.1 carbamate kinase [Olsenella uli]	WP_154053652.1 carbamate kinase [Olsenella uli]	WP_194370486.1 carbamate kinase [Olsenella sp. LZLJ-2]	WP_194370486.1 carbamate kinase [Olsenella sp. LZLJ-2]
AT12_0888	WP_055287465.1 MULTISPECIES: knotted carbamoyltransferase YgeW [Collinsella]	WP_055287465.1 knotted carbamoyltransferase YgeW [Collinsella]	WP_089573555.1 knotted carbamoyltransferase YgeW [Collinsella]	WP_089573555.1 knotted carbamoyltransferase YgeW [Collinsella]	WP_090845253.1 knotted carbamoyltransferase YgeW [Parafannyhessea umbonata]
AT12_0889	WP_055252228.1 MULTISPECIES: YgeY family selenium metabolism-linked hydrolase [Collinsella]	WP_091003314.1 YgeY family selenium metabolism-linked hydrolase [Olsenella sp. KH3B4]	WP_058270615.1 YgeY family selenium metabolism-linked hydrolase [Olsenella massiliensis]	WP_154053650.1 YgeY family selenium metabolism-linked hydrolase [Olsenella uli]	WP_016322310.1 YgeY family selenium metabolism-linked hydrolase [Oscillibacter sp. 1-3]
AT12_0890	WP_161145232.1 diaminopropionate ammonia-lyase [Collinsella aerofaciens]	WP_084002756.1 diaminopropionate ammonia-lyase [Dorea sp. D27]	WP_227186412.1 diaminopropionate ammonia-lyase [Extibacter muris]	WP_227186412.1 diaminopropionate ammonia-lyase [Extibacter muris]	WP_168951169.1 diaminopropionate ammonia-lyase [Cloacibacillus porcorum]
AT12_0891	WP_040359230.1 MULTISPECIES: helix-turn-helix transcriptional regulator [Collinsella]	WP_040359230.1 helix-turn-helix transcriptional regulator [Collinsella]	WP_199406588.1 helix-turn-helix transcriptional regulator [unclassified Collinsella]	WP_199406588.1 helix-turn-helix transcriptional regulator [unclassified Collinsella]	WP_199406588.1 helix-turn-helix transcriptional regulator [unclassified Collinsella]
AT12_0892	WP_117746606.1 hypothetical protein [Collinsella sp. TF05-9AC]	XP_030040280.2 mucin-2 isoform X2 [Manduca sexta]	XP_037298521.1 mucin-2 isoform X1 [Manduca sexta]	XP_037298521.1 mucin-2 isoform X1 [Manduca sexta]	XP_037298521.1 mucin-2 isoform X1 [Manduca sexta]
AT12_0893	WP_196025276.1 hypothetical protein [Collinsella aerofaciens]
AT12_0894	WP_196025277.1 hypothetical protein [Collinsella aerofaciens]
AT12_0895	WP_195445187.1 hypothetical protein [Collinsella aerofaciens]
AT12_0896	WP_217750819.1 exonuclease domain-containing protein [Collinsella aerofaciens]	WP_217750819.1 exonuclease domain-containing protein [Collinsella aerofaciens]	WP_152073506.1 exonuclease domain-containing protein [Collinsella aerofaciens]	WP_117583051.1 exonuclease domain-containing protein [unclassified Collinsella]	WP_117583051.1 exonuclease domain-containing protein [unclassified Collinsella]
AT12_0897	WP_204986869.1 MULTISPECIES: hypothetical protein, partial [unclassified Collinsella]
AT12_0898	WP_117747059.1 MULTISPECIES: SIMPL domain-containing protein [Collinsella]	WP_117747059.1 SIMPL domain-containing protein [Collinsella]	WP_117747059.1 SIMPL domain-containing protein [Collinsella]	WP_117655018.1 SIMPL domain-containing protein [Collinsella]	WP_217750884.1 SIMPL domain-containing protein [Collinsella aerofaciens]
AT12_0899	WP_117734342.1 MULTISPECIES: hypothetical protein [Collinsella]
AT12_0900	WP_161144910.1 hypothetical protein [Collinsella aerofaciens]
AT12_0901	WP_195247098.1 ATP-binding protein [Collinsella aerofaciens]	WP_195247098.1 ATP-binding protein [Collinsella aerofaciens]	WP_215674056.1 AAA family ATPase [Collinsella aerofaciens]	WP_215674056.1 AAA family ATPase [Collinsella aerofaciens]	WP_215674056.1 AAA family ATPase [Collinsella aerofaciens]
AT12_0902	WP_195445185.1 hypothetical protein [Collinsella aerofaciens]	WP_150352971.1 CTP synthase [Bifidobacterium vespertilionis]	WP_150352971.1 CTP synthase [Bifidobacterium vespertilionis]	WP_150352971.1 CTP synthase [Bifidobacterium vespertilionis]	WP_150352971.1 CTP synthase [Bifidobacterium vespertilionis]
AT12_0903	WP_065548077.1 selenium-dependent xanthine dehydrogenase [Lachnoclostridium sp. YL32]	WP_132380940.1 selenium-dependent xanthine dehydrogenase [Muricomes intestini]	WP_008754779.1 selenium-dependent xanthine dehydrogenase [Lachnoanaerobaculum saburreum]	WP_132380940.1 selenium-dependent xanthine dehydrogenase [Muricomes intestini]	WP_132380940.1 selenium-dependent xanthine dehydrogenase [Muricomes intestini]
AT12_0904	WP_055252516.1 MULTISPECIES: 4Fe-4S binding protein [Collinsella]	WP_055252516.1 4Fe-4S binding protein [Collinsella]	WP_099432053.1 4Fe-4S binding protein [Collinsella aerofaciens]	WP_099432053.1 4Fe-4S binding protein [Collinsella aerofaciens]	WP_099432053.1 4Fe-4S binding protein [Collinsella aerofaciens]
AT12_0905	WP_227152405.1 putative selenate reductase subunit YgfK [Intestinimonas butyriciproducens]	WP_225068502.1 FAD-dependent oxidoreductase [Megasphaera massiliensis]	WP_225068502.1 FAD-dependent oxidoreductase [Megasphaera massiliensis]	WP_225068502.1 FAD-dependent oxidoreductase [Megasphaera massiliensis]	WP_225068502.1 FAD-dependent oxidoreductase [Megasphaera massiliensis]
AT12_0906	WP_124786005.1 putative aminohydrolase SsnA [Collinsella aerofaciens]	WP_117743062.1 amidohydrolase family protein [Collinsella sp. OM07-12]	WP_118405473.1 amidohydrolase family protein [Collinsella sp. AF31-11]	WP_118405473.1 amidohydrolase family protein [Collinsella sp. AF31-11]	WP_118405473.1 amidohydrolase family protein [Collinsella sp. AF31-11]
AT12_0907	WP_006235052.1 purine/pyrimidine permease [Collinsella aerofaciens]	WP_006235052.1 purine/pyrimidine permease [Collinsella aerofaciens]	WP_225093821.1 purine/pyrimidine permease [Collinsella aerofaciens]	WP_087202097.1 purine/pyrimidine permease [Collinsella sp. An271]	WP_087202097.1 purine/pyrimidine permease [Collinsella sp. An271]
AT12_0908	WP_226812503.1 PAS domain-containing protein [Collinsella aerofaciens]	WP_226812503.1 PAS domain-containing protein [Collinsella aerofaciens]	WP_225093822.1 PAS domain-containing protein [Collinsella aerofaciens]	WP_225093822.1 PAS domain-containing protein [Collinsella aerofaciens]	WP_225093822.1 PAS domain-containing protein [Collinsella aerofaciens]
AT12_0909	WP_055285184.1 MULTISPECIES: RidA family protein [Collinsella]	WP_055285184.1 RidA family protein [Collinsella]	WP_117734336.1 RidA family protein [Collinsella sp. TF09-1AT]	WP_117734336.1 RidA family protein [Collinsella sp. TF09-1AT]	WP_009141913.1 RidA family protein [Collinsella tanakaei]
AT12_0910	WP_217750890.1 DUF3656 domain-containing protein [Collinsella aerofaciens]	WP_156064343.1 U32 family peptidase [Collinsella aerofaciens]	WP_152073491.1 U32 family peptidase [Collinsella aerofaciens]	WP_152073491.1 U32 family peptidase [Collinsella aerofaciens]	WP_152073491.1 U32 family peptidase [Collinsella aerofaciens]
AT12_0911	WP_226798422.1 RluA family pseudouridine synthase [Collinsella aerofaciens]	WP_226798422.1 RluA family pseudouridine synthase [Collinsella aerofaciens]	WP_225093824.1 RluA family pseudouridine synthase [Collinsella aerofaciens]	WP_225093824.1 RluA family pseudouridine synthase [Collinsella aerofaciens]	WP_225093824.1 RluA family pseudouridine synthase [Collinsella aerofaciens]
AT12_0912	WP_117743066.1 MULTISPECIES: PTS fructose transporter subunit IIBC [unclassified Collinsella]	WP_117743066.1 PTS fructose transporter subunit IIBC [unclassified Collinsella]	WP_117743066.1 PTS fructose transporter subunit IIBC [unclassified Collinsella]	WP_167929707.1 fructose-specific PTS transporter subunit EIIC [Olsenella sp. SW781]	WP_167929707.1 fructose-specific PTS transporter subunit EIIC [Olsenella sp. SW781]
AT12_0913	WP_117743067.1 MULTISPECIES: DeoR/GlpR family DNA-binding transcription regulator [Collinsella]	WP_117743067.1 DeoR/GlpR family DNA-binding transcription regulator [Collinsella]	WP_215674049.1 DeoR family transcriptional regulator [Collinsella aerofaciens]	WP_215674049.1 DeoR family transcriptional regulator [Collinsella aerofaciens]	WP_215674049.1 DeoR family transcriptional regulator [Collinsella aerofaciens]
AT12_0914	WP_195544432.1 Gfo/Idh/MocA family oxidoreductase [Collinsella aerofaciens]	WP_070699212.1 Gfo/Idh/MocA family oxidoreductase [Atopobium sp. HMSC064B08]	WP_003149245.1 Gfo/Idh/MocA family oxidoreductase [Lancefieldella rimae]	WP_003149245.1 Gfo/Idh/MocA family oxidoreductase [Lancefieldella rimae]	WP_083443999.1 Gfo/Idh/MocA family oxidoreductase [Olsenella sp. oral taxon 807]
AT12_0915	WP_006235043.1 MULTISPECIES: 50S ribosomal protein L24 [Collinsella]	WP_006235043.1 50S ribosomal protein L24 [Collinsella]	WP_006235043.1 50S ribosomal protein L24 [Collinsella]	WP_222705665.1 50S ribosomal protein L24 [Collinsella sp. BA40]	WP_006723043.1 50S ribosomal protein L24 [Collinsella intestinalis]
AT12_0916	WP_006235041.1 MULTISPECIES: 50S ribosomal protein L14 [Collinsella]	WP_006235041.1 50S ribosomal protein L14 [Collinsella]	WP_222199881.1 50S ribosomal protein L14 [Collinsella sp. AGMB00827]	WP_222199881.1 50S ribosomal protein L14 [Collinsella sp. AGMB00827]	WP_006304517.1 50S ribosomal protein L14 [Atopobium massiliense]
AT12_0917	WP_006235040.1 MULTISPECIES: 30S ribosomal protein S17 [Collinsella]	WP_006235040.1 30S ribosomal protein S17 [Collinsella]	WP_006235040.1 30S ribosomal protein S17 [Collinsella]	WP_117734330.1 30S ribosomal protein S17 [unclassified Collinsella]	WP_087354352.1 30S ribosomal protein S17 [Collinsella sp. An7]
AT12_0918	WP_006235039.1 MULTISPECIES: 50S ribosomal protein L29 [Collinsella]	WP_006235039.1 50S ribosomal protein L29 [Collinsella]	WP_006235039.1 50S ribosomal protein L29 [Collinsella]	WP_222199883.1 50S ribosomal protein L29 [Collinsella sp. AGMB00827]	WP_222199883.1 50S ribosomal protein L29 [Collinsella sp. AGMB00827]
AT12_0919	WP_195644143.1 50S ribosomal protein L16 [Collinsella aerofaciens]	WP_195644143.1 50S ribosomal protein L16 [Collinsella aerofaciens]	WP_195644143.1 50S ribosomal protein L16 [Collinsella aerofaciens]	WP_073296278.1 50S ribosomal protein L16 [Parolsenella massiliensis]	WP_073296278.1 50S ribosomal protein L16 [Parolsenella massiliensis]
AT12_0920	WP_006235037.1 MULTISPECIES: 30S ribosomal protein S3 [Collinsella]	WP_006235037.1 30S ribosomal protein S3 [Collinsella]	WP_204560816.1 30S ribosomal protein S3 [Collinsella tanakaei]	WP_013709168.1 30S ribosomal protein S3 [Coriobacterium glomerans]	WP_108806803.1 30S ribosomal protein S3 [Atopobium massiliense]
AT12_0921	WP_006235036.1 MULTISPECIES: 50S ribosomal protein L22 [Collinsella]	WP_006235036.1 50S ribosomal protein L22 [Collinsella]	WP_006235036.1 50S ribosomal protein L22 [Collinsella]	WP_006235036.1 50S ribosomal protein L22 [Collinsella]	WP_222199886.1 50S ribosomal protein L22 [Collinsella sp. AGMB00827]
AT12_0922	WP_006235035.1 MULTISPECIES: 30S ribosomal protein S19 [Collinsella]	WP_006235035.1 30S ribosomal protein S19 [Collinsella]	WP_222199887.1 30S ribosomal protein S19 [Collinsella sp. AGMB00827]	WP_212332395.1 30S ribosomal protein S19 [Atopobium sp. oral taxon 416]	WP_013406406.1 30S ribosomal protein S19 [Halanaerobium hydrogeniformans]
AT12_0923	WP_022094198.1 MULTISPECIES: 50S ribosomal protein L2 [Collinsella]	WP_022094198.1 50S ribosomal protein L2 [Collinsella]	WP_144687970.1 50S ribosomal protein L2 [Enorma shizhengliae]	WP_022386564.1 50S ribosomal protein L2 [Collinsella]	WP_087227317.1 50S ribosomal protein L2 [Olsenella]
AT12_0924	WP_006235033.1 MULTISPECIES: 50S ribosomal protein L23 [Collinsella]	WP_006235033.1 50S ribosomal protein L23 [Collinsella]	WP_006235033.1 50S ribosomal protein L23 [Collinsella]	WP_009141923.1 50S ribosomal protein L23 [Collinsella tanakaei]	WP_087410594.1 50S ribosomal protein L23 [Collinsella sp. An2]
AT12_0925	WP_006235032.1 MULTISPECIES: 50S ribosomal protein L4 [Collinsella]	WP_006235032.1 50S ribosomal protein L4 [Collinsella]	WP_006235032.1 50S ribosomal protein L4 [Collinsella]	WP_144687971.1 50S ribosomal protein L4 [Enorma shizhengliae]	WP_144687971.1 50S ribosomal protein L4 [Enorma shizhengliae]
AT12_0926	WP_035137484.1 MULTISPECIES: 50S ribosomal protein L3 [Collinsella]	WP_035137484.1 50S ribosomal protein L3 [Collinsella]	WP_019127881.1 50S ribosomal protein L3 [Enorma]	WP_222199891.1 50S ribosomal protein L3 [Collinsella sp. AGMB00827]	WP_222199891.1 50S ribosomal protein L3 [Collinsella sp. AGMB00827]
AT12_0927	WP_117655029.1 MULTISPECIES: histidine phosphatase family protein [Collinsella]	WP_117655029.1 histidine phosphatase family protein [Collinsella]	WP_117778552.1 histidine phosphatase family protein [Collinsella sp. AF16-8]	WP_195535081.1 cation diffusion facilitator family transporter [Collinsella aerofaciens]	WP_195535081.1 cation diffusion facilitator family transporter [Collinsella aerofaciens]
AT12_0928	WP_117848305.1 MULTISPECIES: cation diffusion facilitator family transporter [unclassified Collinsella]	WP_117848305.1 cation diffusion facilitator family transporter [unclassified Collinsella]	WP_195535081.1 cation diffusion facilitator family transporter [Collinsella aerofaciens]	WP_195535081.1 cation diffusion facilitator family transporter [Collinsella aerofaciens]	WP_195535081.1 cation diffusion facilitator family transporter [Collinsella aerofaciens]
AT12_0929	WP_022094184.1 MULTISPECIES: 30S ribosomal protein S10 [Collinsella]	WP_022094184.1 30S ribosomal protein S10 [Collinsella]	WP_022094184.1 30S ribosomal protein S10 [Collinsella]	WP_154541541.1 30S ribosomal protein S10 [Parafannyhessea umbonata]	WP_006691180.1 30S ribosomal protein S10 [Selenomonas flueggei]
AT12_0930	WP_152077102.1 elongation factor G [Collinsella aerofaciens]	WP_154052318.1 elongation factor G [Olsenella uli]	WP_154029008.1 elongation factor G [Olsenella uli]	WP_123209439.1 elongation factor G [Slackia equolifaciens]	WP_123209439.1 elongation factor G [Slackia equolifaciens]
AT12_0931	WP_006235013.1 MULTISPECIES: 30S ribosomal protein S7 [Terrabacteria group]	WP_006235013.1 30S ribosomal protein S7 [Terrabacteria group]	WP_022386572.1 30S ribosomal protein S7 [Collinsella bouchesdurhonensis]	WP_072414492.1 30S ribosomal protein S7 [Collinsella phocaeensis]	WP_072414492.1 30S ribosomal protein S7 [Collinsella phocaeensis]
AT12_0932	WP_006235012.1 MULTISPECIES: 30S ribosomal protein S12 [Collinsella]	WP_006235012.1 30S ribosomal protein S12 [Collinsella]	WP_006235012.1 30S ribosomal protein S12 [Collinsella]	WP_006235012.1 30S ribosomal protein S12 [Collinsella]	WP_181071024.1 30S ribosomal protein S12 [Candidatus Manganitrophus noduliformans]
AT12_0933	WP_195191999.1 DUF4179 domain-containing protein [Collinsella aerofaciens]
AT12_0934	WP_226814207.1 RNA polymerase sigma factor [Collinsella aerofaciens]	WP_226814207.1 RNA polymerase sigma factor [Collinsella aerofaciens]	WP_226814207.1 RNA polymerase sigma factor [Collinsella aerofaciens]	WP_226814207.1 RNA polymerase sigma factor [Collinsella aerofaciens]	WP_226814207.1 RNA polymerase sigma factor [Collinsella aerofaciens]
AT12_0935	WP_218842527.1 DNA-directed RNA polymerase subunit beta' [Nocardioides marinus]	WP_055260257.1 DNA-directed RNA polymerase subunit beta' [Sarcina]	WP_055260257.1 DNA-directed RNA polymerase subunit beta' [Sarcina]	WP_055260257.1 DNA-directed RNA polymerase subunit beta' [Sarcina]	WP_066640583.1 DNA-directed RNA polymerase subunit beta' [Desulfofarcimen intricatum]
AT12_0936	WP_144687975.1 DNA-directed RNA polymerase subunit beta [Enorma shizhengliae]	WP_221040088.1 DNA-directed RNA polymerase subunit beta [Gelria sp. Kuro-4]	WP_221040088.1 DNA-directed RNA polymerase subunit beta [Gelria sp. Kuro-4]	WP_220150513.1 DNA-directed RNA polymerase subunit beta [Gaiella occulta]	WP_220150513.1 DNA-directed RNA polymerase subunit beta [Gaiella occulta]
AT12_0937	WP_055250255.1 MULTISPECIES: UTP--glucose-1-phosphate uridylyltransferase [Collinsella]	WP_055250255.1 UTP--glucose-1-phosphate uridylyltransferase [Collinsella]	WP_055309403.1 UTP--glucose-1-phosphate uridylyltransferase [Collinsella aerofaciens]	WP_154324162.1 UTP--glucose-1-phosphate uridylyltransferase [Enorma shizhengliae]	WP_154324162.1 UTP--glucose-1-phosphate uridylyltransferase [Enorma shizhengliae]
AT12_0938	WP_006235005.1 MULTISPECIES: 50S ribosomal protein L7/L12 [Collinsella]	WP_006235005.1 50S ribosomal protein L7/L12 [Collinsella]	WP_006235005.1 50S ribosomal protein L7/L12 [Collinsella]	WP_012798001.1 50S ribosomal protein L7/L12 [Slackia heliotrinireducens]	WP_213238558.1 50S ribosomal protein L7/L12 [Fusibacter paucivorans]
AT12_0939	WP_006235004.1 MULTISPECIES: 50S ribosomal protein L10 [Collinsella]	WP_117745807.1 50S ribosomal protein L10 [Collinsella sp. TF05-9AC]	WP_022386578.1 50S ribosomal protein L10 [Collinsella]	WP_006720975.1 50S ribosomal protein L10 [Collinsella stercoris]	WP_152070309.1 50S ribosomal protein L10 [Collinsella sp. AK_207A]
AT12_0940	WP_222838016.1 hypothetical protein, partial [Collinsella aerofaciens]
AT12_0941	WP_226802670.1 aminotransferase class I/II-fold pyridoxal phosphate-dependent enzyme [Collinsella aerofaciens]	WP_226802670.1 aminotransferase class I/II-fold pyridoxal phosphate-dependent enzyme [Collinsella aerofaciens]	WP_006235003.1 aminotransferase class I/II-fold pyridoxal phosphate-dependent enzyme [Collinsella aerofaciens]	WP_006235003.1 aminotransferase class I/II-fold pyridoxal phosphate-dependent enzyme [Collinsella aerofaciens]	WP_006235003.1 aminotransferase class I/II-fold pyridoxal phosphate-dependent enzyme [Collinsella aerofaciens]
AT12_0942	WP_118206473.1 hypothetical protein [Collinsella sp. AM17-1]
AT12_0943	WP_161144889.1 uracil-DNA glycosylase family protein [Collinsella aerofaciens]	WP_161144889.1 uracil-DNA glycosylase family protein [Collinsella aerofaciens]	WP_035137516.1 uracil-DNA glycosylase family protein [Collinsella sp. 4_8_47FAA]	WP_035137516.1 uracil-DNA glycosylase family protein [Collinsella sp. 4_8_47FAA]	WP_102372593.1 uracil-DNA glycosylase family protein [Enorma phocaeensis]
AT12_0944	WP_117563777.1 MULTISPECIES: maltodextrin glucosidase [unclassified Collinsella]	WP_055250265.1 maltodextrin glucosidase [Collinsella aerofaciens]	WP_117583081.1 maltodextrin glucosidase [Collinsella sp. OM04-5]	WP_117583081.1 maltodextrin glucosidase [Collinsella sp. OM04-5]	WP_117583081.1 maltodextrin glucosidase [Collinsella sp. OM04-5]
AT12_0945	WP_035137522.1 MFS transporter [Collinsella sp. 4_8_47FAA]	WP_055250267.1 MFS transporter [Collinsella aerofaciens]	WP_055250267.1 MFS transporter [Collinsella aerofaciens]	WP_055250267.1 MFS transporter [Collinsella aerofaciens]	WP_055250267.1 MFS transporter [Collinsella aerofaciens]
AT12_0946	WP_226802652.1 ferrous iron transport protein B [Collinsella aerofaciens]	WP_089572506.1 ferrous iron transport protein B [Collinsella]	WP_138378426.1 ferrous iron transport protein B [Collinsella bouchesdurhonensis]	WP_148334548.1 ferrous iron transport protein B [Collinsella stercoris]	WP_148334548.1 ferrous iron transport protein B [Collinsella stercoris]
AT12_0947	WP_118270270.1 alpha/beta hydrolase [Collinsella sp. AM15-2]	WP_204562320.1 alpha/beta hydrolase [Collinsella tanakaei]	WP_204562320.1 alpha/beta hydrolase [Collinsella tanakaei]	WP_204562320.1 alpha/beta hydrolase [Collinsella tanakaei]	WP_204562320.1 alpha/beta hydrolase [Collinsella tanakaei]
AT12_0948	WP_117635382.1 MULTISPECIES: PTS glucose transporter subunit IIA [Collinsella]	WP_117635382.1 PTS glucose transporter subunit IIA [Collinsella]	WP_117639663.1 PTS glucose transporter subunit IIA [Collinsella sp. TM06-3]	WP_117639663.1 PTS glucose transporter subunit IIA [Collinsella sp. TM06-3]	WP_117639663.1 PTS glucose transporter subunit IIA [Collinsella sp. TM06-3]
AT12_0949	WP_195192166.1 MULTISPECIES: asparagine--tRNA ligase [Collinsella]	WP_195192166.1 asparagine--tRNA ligase [Collinsella]	WP_199411191.1 asparagine--tRNA ligase [Collinsella sp. AF20-14LB]	WP_154324166.1 asparagine--tRNA ligase [Enorma shizhengliae]	WP_206109031.1 asparagine--tRNA ligase [Olsenella sp. SW781]
AT12_0950	WP_138339603.1 hypothetical protein [Collinsella aerofaciens]
AT12_0951	WP_196025770.1 ABC transporter substrate-binding protein [Collinsella aerofaciens]	WP_169277796.1 ABC transporter substrate-binding protein [Collinsella sp. KGMB02528]	WP_075843498.1 ABC transporter substrate-binding protein [Collinsella bouchesdurhonensis]	WP_075843498.1 ABC transporter substrate-binding protein [Collinsella bouchesdurhonensis]	WP_117678791.1 ABC transporter substrate-binding protein [Collinsella tanakaei]
AT12_0952	WP_006234992.1 MULTISPECIES: ABC transporter permease [Collinsella]	WP_006234992.1 ABC transporter permease [Collinsella]	WP_099432089.1 ABC transporter permease [Collinsella]	WP_117204427.1 ABC transporter permease [Paratractidigestivibacter faecalis]	WP_070639610.1 ABC transporter permease [Olsenella sp. HMSC062G07]
AT12_0953	WP_117756907.1 MULTISPECIES: ABC transporter ATP-binding protein [Collinsella]	WP_117756907.1 ABC transporter ATP-binding protein [Collinsella]	WP_055250279.1 ATP-binding cassette domain-containing protein [Collinsella]	WP_154053553.1 ATP-binding cassette domain-containing protein [Olsenella uli]	WP_194371582.1 ATP-binding cassette domain-containing protein [Olsenella sp. LZLJ-2]
AT12_0954	WP_161162645.1 5'-nucleotidase C-terminal domain-containing protein [Collinsella aerofaciens]	WP_154514736.1 5'-nucleotidase C-terminal domain-containing protein [unclassified Collinsella]	WP_154514736.1 5'-nucleotidase C-terminal domain-containing protein [unclassified Collinsella]	WP_118079343.1 5'-nucleotidase C-terminal domain-containing protein [Collinsella sp. AM34-10]	WP_118079343.1 5'-nucleotidase C-terminal domain-containing protein [Collinsella sp. AM34-10]
AT12_0955	WP_195544454.1 mechanosensitive ion channel [Collinsella aerofaciens]	WP_195192013.1 mechanosensitive ion channel [Collinsella aerofaciens]	WP_195192013.1 mechanosensitive ion channel [Collinsella aerofaciens]	WP_195192013.1 mechanosensitive ion channel [Collinsella aerofaciens]	WP_195192013.1 mechanosensitive ion channel [Collinsella aerofaciens]
AT12_0956	WP_117646063.1 BMP family ABC transporter substrate-binding protein [Collinsella sp. TF12-2AT]	WP_117635371.1 BMP family ABC transporter substrate-binding protein [unclassified Collinsella]	WP_117646063.1 BMP family ABC transporter substrate-binding protein [Collinsella sp. TF12-2AT]	WP_117646063.1 BMP family ABC transporter substrate-binding protein [Collinsella sp. TF12-2AT]	WP_117646063.1 BMP family ABC transporter substrate-binding protein [Collinsella sp. TF12-2AT]
AT12_0957	WP_117799696.1 MULTISPECIES: metallophosphoesterase family protein [Collinsella]	WP_117799696.1 metallophosphoesterase family protein [Collinsella]	WP_161115123.1 metallophosphoesterase family protein [Collinsella aerofaciens]	WP_161115123.1 metallophosphoesterase family protein [Collinsella aerofaciens]	WP_161115123.1 metallophosphoesterase family protein [Collinsella aerofaciens]
AT12_0958	WP_022093892.1 MULTISPECIES: 50S ribosomal protein L1 [Collinsella]	WP_022093892.1 50S ribosomal protein L1 [Collinsella]	WP_022093892.1 50S ribosomal protein L1 [Collinsella]	WP_222199123.1 50S ribosomal protein L1 [Collinsella sp. AGMB00827]	WP_222199123.1 50S ribosomal protein L1 [Collinsella sp. AGMB00827]
AT12_0959	WP_006234985.1 MULTISPECIES: 50S ribosomal protein L11 [Collinsella]	WP_006234985.1 50S ribosomal protein L11 [Collinsella]	WP_197036873.1 50S ribosomal protein L11 [Collinsella aerofaciens]	WP_197036873.1 50S ribosomal protein L11 [Collinsella aerofaciens]	WP_222199124.1 50S ribosomal protein L11 [Collinsella sp. AGMB00827]
AT12_0960	WP_099432095.1 MULTISPECIES: transcription termination/antitermination protein NusG [Collinsella]	WP_099432095.1 transcription termination/antitermination protein NusG [Collinsella]	WP_006234984.1 transcription termination/antitermination protein NusG [Collinsella]	WP_222199125.1 transcription termination/antitermination protein NusG [Collinsella sp. AGMB00827]	WP_006723105.1 transcription termination/antitermination protein NusG [Collinsella intestinalis]
AT12_0961	WP_035137537.1 MULTISPECIES: preprotein translocase subunit SecE [Collinsella]	WP_035137537.1 preprotein translocase subunit SecE [Collinsella]	WP_226802648.1 preprotein translocase subunit SecE [Collinsella aerofaciens]	WP_226802648.1 preprotein translocase subunit SecE [Collinsella aerofaciens]	WP_147588856.1 preprotein translocase subunit SecE [unclassified Collinsella]
AT12_0962	WP_022093895.1 MULTISPECIES: 50S ribosomal protein L33 [Collinsella]	WP_022093895.1 50S ribosomal protein L33 [Collinsella]	WP_117773478.1 50S ribosomal protein L33 [Collinsella sp. AF15-51]	WP_222199127.1 50S ribosomal protein L33 [Collinsella sp. AGMB00827]	WP_222199127.1 50S ribosomal protein L33 [Collinsella sp. AGMB00827]
AT12_0963	WP_035137538.1 MULTISPECIES: elongation factor Tu [Collinsella]	WP_035137538.1 elongation factor Tu [Collinsella]	WP_102372647.1 elongation factor Tu [Enorma phocaeensis]	WP_077598485.1 elongation factor Tu [Olsenella urininfantis]	WP_077598485.1 elongation factor Tu [Olsenella urininfantis]
AT12_0964	WP_117794586.1 DUF4268 domain-containing protein [Collinsella sp. TM05-38]	WP_199920032.1 endonuclease NucS [Thermococcus piezophilus]	WP_199920032.1 endonuclease NucS [Thermococcus piezophilus]	WP_199920032.1 endonuclease NucS [Thermococcus piezophilus]	WP_199920032.1 endonuclease NucS [Thermococcus piezophilus]
AT12_0965	WP_117776607.1 MULTISPECIES: hypothetical protein [unclassified Collinsella]
AT12_0966	WP_117646170.1 MULTISPECIES: hypothetical protein [unclassified Collinsella]
AT12_0967	WP_118270572.1 hypothetical protein [Collinsella sp. AM15-2]	WP_158556984.1 DEAD/DEAH box helicase family protein [Collinsella sp. AF28-5AC]	WP_158556984.1 DEAD/DEAH box helicase family protein [Collinsella sp. AF28-5AC]	WP_158556984.1 DEAD/DEAH box helicase family protein [Collinsella sp. AF28-5AC]	WP_204573614.1 DEAD/DEAH box helicase family protein [Collinsella intestinalis]
AT12_0968	WP_161159495.1 hypothetical protein [Collinsella aerofaciens]
AT12_0969	WP_215674000.1 hypothetical protein [Collinsella aerofaciens]	WP_161159493.1 helix-turn-helix domain-containing protein [Collinsella aerofaciens]	WP_117848044.1 helix-turn-helix domain-containing protein [Collinsella sp. AF28-5AC]	WP_117848044.1 helix-turn-helix domain-containing protein [Collinsella sp. AF28-5AC]	WP_117848044.1 helix-turn-helix domain-containing protein [Collinsella sp. AF28-5AC]
AT12_0970	WP_055250317.1 hypothetical protein [Collinsella aerofaciens]
AT12_0971	WP_138339595.1 DNA-binding protein [Collinsella aerofaciens]	WP_148331250.1 DNA-binding protein [Collinsella aerofaciens]	WP_148331250.1 DNA-binding protein [Collinsella aerofaciens]	WP_148331250.1 DNA-binding protein [Collinsella aerofaciens]	WP_148331250.1 DNA-binding protein [Collinsella aerofaciens]
AT12_0972	WP_152077136.1 NYN domain-containing protein [Collinsella aerofaciens]	WP_055309418.1 NYN domain-containing protein [Collinsella]	WP_006234978.1 NYN domain-containing protein [Collinsella]	WP_006234978.1 NYN domain-containing protein [Collinsella]	WP_154324174.1 NYN domain-containing protein [Enorma shizhengliae]
AT12_0973	WP_117637601.1 23S rRNA (guanosine(2251)-2'-O)-methyltransferase RlmB [Collinsella sp. TF07-1]	WP_195535787.1 23S rRNA (guanosine(2251)-2'-O)-methyltransferase RlmB [Collinsella aerofaciens]	WP_138374751.1 23S rRNA (guanosine(2251)-2'-O)-methyltransferase RlmB [Collinsella aerofaciens]	WP_138374751.1 23S rRNA (guanosine(2251)-2'-O)-methyltransferase RlmB [Collinsella aerofaciens]	WP_196025778.1 23S rRNA (guanosine(2251)-2'-O)-methyltransferase RlmB [Collinsella aerofaciens]
AT12_0974	WP_195520839.1 cysteine--tRNA ligase [Collinsella aerofaciens]	WP_195520839.1 cysteine--tRNA ligase [Collinsella aerofaciens]	WP_089572522.1 cysteine--tRNA ligase [Collinsella]	WP_040219887.1 cysteine--tRNA ligase [Collinsella bouchesdurhonensis]	WP_006720934.1 cysteine--tRNA ligase [Collinsella stercoris]
AT12_0975	WP_006234975.1 MULTISPECIES: 2-C-methyl-D-erythritol 2,4-cyclodiphosphate synthase [Collinsella]	WP_006234975.1 2-C-methyl-D-erythritol 2,4-cyclodiphosphate synthase [Collinsella]	WP_089572523.1 2-C-methyl-D-erythritol 2,4-cyclodiphosphate synthase [Collinsella]	WP_066830321.1 2-C-methyl-D-erythritol 2,4-cyclodiphosphate synthase [Collinsella ihuae]	WP_013709222.1 2-C-methyl-D-erythritol 2,4-cyclodiphosphate synthase [Coriobacterium glomerans]
AT12_0976	WP_035137545.1 MULTISPECIES: 2-C-methyl-D-erythritol 4-phosphate cytidylyltransferase [Collinsella]	WP_195363891.1 2-C-methyl-D-erythritol 4-phosphate cytidylyltransferase [Collinsella aerofaciens]	WP_117734296.1 2-C-methyl-D-erythritol 4-phosphate cytidylyltransferase [Collinsella sp. TF09-1AT]	WP_117734296.1 2-C-methyl-D-erythritol 4-phosphate cytidylyltransferase [Collinsella sp. TF09-1AT]	WP_013709223.1 2-C-methyl-D-erythritol 4-phosphate cytidylyltransferase [Coriobacterium glomerans]
AT12_0977	WP_022093923.1 MULTISPECIES: DNA integrity scanning diadenylate cyclase DisA [Collinsella]	WP_089572525.1 DNA integrity scanning diadenylate cyclase DisA [Collinsella]	WP_089572525.1 DNA integrity scanning diadenylate cyclase DisA [Collinsella]	WP_181973241.1 DNA integrity scanning diadenylate cyclase DisA [Collinsella tanakaei]	WP_181973241.1 DNA integrity scanning diadenylate cyclase DisA [Collinsella tanakaei]
AT12_0978	WP_138339591.1 manganese efflux pump MntP family protein [Collinsella aerofaciens]	WP_138339591.1 manganese efflux pump MntP family protein [Collinsella aerofaciens]	WP_055250325.1 manganese efflux pump MntP family protein [Collinsella aerofaciens]	WP_055250325.1 manganese efflux pump MntP family protein [Collinsella aerofaciens]	WP_204813176.1 manganese efflux pump MntP family protein [Olsenella uli]
AT12_0979	WP_171025111.1 helix-turn-helix domain-containing protein [Collinsella aerofaciens]	WP_171025111.1 helix-turn-helix domain-containing protein [Collinsella aerofaciens]	WP_171025111.1 helix-turn-helix domain-containing protein [Collinsella aerofaciens]	WP_171025111.1 helix-turn-helix domain-containing protein [Collinsella aerofaciens]	WP_117655053.1 helix-turn-helix domain-containing protein [Collinsella]
AT12_0980	WP_138339589.1 type II toxin-antitoxin system HipA family toxin [Collinsella aerofaciens]	WP_138339589.1 type II toxin-antitoxin system HipA family toxin [Collinsella aerofaciens]	WP_215673993.1 HipA domain-containing protein [Collinsella aerofaciens]	WP_215673993.1 HipA domain-containing protein [Collinsella aerofaciens]	WP_215673993.1 HipA domain-containing protein [Collinsella aerofaciens]
AT12_0981	WP_152068524.1 aminoacyl-histidine dipeptidase [Collinsella aerofaciens]	WP_173814195.1 aminoacyl-histidine dipeptidase [Dorea phocaeensis]	WP_173814195.1 aminoacyl-histidine dipeptidase [Dorea phocaeensis]	WP_173814195.1 aminoacyl-histidine dipeptidase [Dorea phocaeensis]	WP_173814195.1 aminoacyl-histidine dipeptidase [Dorea phocaeensis]
AT12_0982	WP_102337790.1 ATP-dependent Clp protease ATP-binding subunit [Collinsella provencensis]	WP_102337790.1 ATP-dependent Clp protease ATP-binding subunit [Collinsella provencensis]	WP_102371516.1 ATP-dependent Clp protease ATP-binding subunit [Enorma phocaeensis]	WP_204557623.1 ATP-dependent Clp protease ATP-binding subunit [Collinsella intestinalis]	WP_216278890.1 AAA family ATPase [Collinsella sp. zg1085]
AT12_0983	WP_117848032.1 MULTISPECIES: TetR/AcrR family transcriptional regulator [Collinsella]	WP_117848032.1 TetR/AcrR family transcriptional regulator [Collinsella]	WP_117745781.1 TetR/AcrR family transcriptional regulator [Collinsella sp. TF05-9AC]	WP_117745781.1 TetR/AcrR family transcriptional regulator [Collinsella sp. TF05-9AC]	WP_117745781.1 TetR/AcrR family transcriptional regulator [Collinsella sp. TF05-9AC]
AT12_0984	WP_072372569.1 acyl-CoA dehydratase activase [Thermophilibacter mediterraneus]	WP_087283142.1 acyl-CoA dehydratase activase [Eubacterium sp. An3]	WP_087283142.1 acyl-CoA dehydratase activase [Eubacterium sp. An3]	WP_087283142.1 acyl-CoA dehydratase activase [Eubacterium sp. An3]	WP_183771401.1 acyl-CoA dehydratase activase [Catenibacillus scindens]
AT12_0985	WP_022094319.1 MULTISPECIES: hypothetical protein [Collinsella]
AT12_0986	WP_117848028.1 MULTISPECIES: threonine/serine exporter family protein [unclassified Collinsella]	WP_225093848.1 threonine/serine exporter family protein [Collinsella aerofaciens]	WP_099432104.1 threonine/serine exporter family protein [Collinsella aerofaciens]	WP_099432104.1 threonine/serine exporter family protein [Collinsella aerofaciens]	WP_099432104.1 threonine/serine exporter family protein [Collinsella aerofaciens]
AT12_0987	WP_138339582.1 lysine--tRNA ligase [Collinsella aerofaciens]	WP_055252315.1 lysine--tRNA ligase [Collinsella aerofaciens]	WP_123219959.1 lysine--tRNA ligase [Slackia isoflavoniconvertens]	WP_117802907.1 lysine--tRNA ligase [unclassified Collinsella]	WP_144688770.1 lysine--tRNA ligase [Enorma shizhengliae]
AT12_0988	WP_006234960.1 MULTISPECIES: transcription elongation factor GreA [Collinsella]	WP_006234960.1 transcription elongation factor GreA [Collinsella]	WP_006234960.1 transcription elongation factor GreA [Collinsella]	WP_006234960.1 transcription elongation factor GreA [Collinsella]	WP_222199148.1 GreA/GreB family elongation factor [Collinsella sp. AGMB00827]
AT12_0989	WP_022094895.1 MULTISPECIES: twin-arginine translocase TatA/TatE family subunit [Collinsella]	WP_022094895.1 twin-arginine translocase TatA/TatE family subunit [Collinsella]	WP_022094895.1 twin-arginine translocase TatA/TatE family subunit [Collinsella]	WP_022094895.1 twin-arginine translocase TatA/TatE family subunit [Collinsella]	WP_022094895.1 twin-arginine translocase TatA/TatE family subunit [Collinsella]
AT12_0990	WP_222846627.1 4-(cytidine 5'-diphospho)-2-C-methyl-D-erythritol kinase [Collinsella aerofaciens]	WP_226790680.1 4-(cytidine 5'-diphospho)-2-C-methyl-D-erythritol kinase [Collinsella aerofaciens]	WP_226790680.1 4-(cytidine 5'-diphospho)-2-C-methyl-D-erythritol kinase [Collinsella aerofaciens]	WP_226790680.1 4-(cytidine 5'-diphospho)-2-C-methyl-D-erythritol kinase [Collinsella aerofaciens]	WP_226790680.1 4-(cytidine 5'-diphospho)-2-C-methyl-D-erythritol kinase [Collinsella aerofaciens]
AT12_0991	WP_006234957.1 MULTISPECIES: Veg family protein [Collinsella]	WP_006234957.1 Veg family protein [Collinsella]	WP_006234957.1 Veg family protein [Collinsella]	WP_006234957.1 Veg family protein [Collinsella]	WP_006234957.1 Veg family protein [Collinsella]
AT12_0992	WP_035137554.1 MULTISPECIES: D-tyrosyl-tRNA(Tyr) deacylase [Collinsella]	WP_035137554.1 D-tyrosyl-tRNA(Tyr) deacylase [Collinsella]	WP_022094897.1 D-tyrosyl-tRNA(Tyr) deacylase [Collinsella]	WP_022094897.1 D-tyrosyl-tRNA(Tyr) deacylase [Collinsella]	WP_006720907.1 D-tyrosyl-tRNA(Tyr) deacylase [Collinsella stercoris]
AT12_0993	WP_117802906.1 MULTISPECIES: RdgB/HAM1 family non-canonical purine NTP pyrophosphatase [Collinsella]	WP_117802906.1 RdgB/HAM1 family non-canonical purine NTP pyrophosphatase [Collinsella]	WP_225093851.1 RdgB/HAM1 family non-canonical purine NTP pyrophosphatase [Collinsella aerofaciens]	WP_066829869.1 RdgB/HAM1 family non-canonical purine NTP pyrophosphatase [Collinsella]	WP_102337798.1 RdgB/HAM1 family non-canonical purine NTP pyrophosphatase [Collinsella provencensis]
AT12_0994	WP_117848021.1 MULTISPECIES: ribonuclease PH [Collinsella]	WP_094334698.1 ribonuclease PH [[Collinsella] massiliensis]	WP_019239123.1 ribonuclease PH [Enorma]	WP_019239123.1 ribonuclease PH [Enorma]	WP_019239123.1 ribonuclease PH [Enorma]
AT12_0995	WP_117745775.1 MULTISPECIES: glutamate racemase [Collinsella]	WP_117745775.1 glutamate racemase [Collinsella]	WP_089572535.1 glutamate racemase [Collinsella]	WP_089572535.1 glutamate racemase [Collinsella]	WP_087409958.1 glutamate racemase [Collinsella sp. An2]
AT12_0996	WP_195544851.1 Cof-type HAD-IIB family hydrolase [Collinsella aerofaciens]	WP_085829715.1 HAD hydrolase family protein [Collinsella vaginalis]	WP_085829715.1 HAD hydrolase family protein [Collinsella vaginalis]	WP_085829715.1 HAD hydrolase family protein [Collinsella vaginalis]	WP_216278881.1 HAD hydrolase family protein [Collinsella sp. zg1085]
AT12_0997	WP_117774379.1 MULTISPECIES: UDP-N-acetylmuramoyl-L-alanyl-D-glutamate--2,6-diaminopimelate ligase [Collinsella]	WP_117774379.1 UDP-N-acetylmuramoyl-L-alanyl-D-glutamate--2,6-diaminopimelate ligase [Collinsella]	WP_217108275.1 UDP-N-acetylmuramyl-tripeptide synthetase [Collinsella]	WP_217108275.1 UDP-N-acetylmuramyl-tripeptide synthetase [Collinsella]	WP_217108275.1 UDP-N-acetylmuramyl-tripeptide synthetase [Collinsella]
AT12_0998	WP_055252308.1 asparagine synthase (glutamine-hydrolyzing) [Collinsella aerofaciens]	WP_121520407.1 asparagine synthase (glutamine-hydrolyzing) [Oceanobacillus piezotolerans]	WP_121520407.1 asparagine synthase (glutamine-hydrolyzing) [Oceanobacillus piezotolerans]	WP_121520407.1 asparagine synthase (glutamine-hydrolyzing) [Oceanobacillus piezotolerans]	WP_095405947.1 asparagine synthase (glutamine-hydrolyzing) [Romboutsia maritimum]
AT12_0999	WP_195920142.1 aminotransferase class III-fold pyridoxal phosphate-dependent enzyme [Collinsella aerofaciens]	WP_195920142.1 aminotransferase class III-fold pyridoxal phosphate-dependent enzyme [Collinsella aerofaciens]	WP_118334110.1 aminotransferase class III-fold pyridoxal phosphate-dependent enzyme [Collinsella sp. AM13-34]	WP_118334110.1 aminotransferase class III-fold pyridoxal phosphate-dependent enzyme [Collinsella sp. AM13-34]	WP_118334110.1 aminotransferase class III-fold pyridoxal phosphate-dependent enzyme [Collinsella sp. AM13-34]
AT12_1000	WP_055252306.1 MULTISPECIES: acetylglutamate kinase [Collinsella]	WP_055252306.1 acetylglutamate kinase [Collinsella]	WP_006234947.1 acetylglutamate kinase [Collinsella aerofaciens]	WP_075844490.1 acetylglutamate kinase [Collinsella bouchesdurhonensis]	WP_075844490.1 acetylglutamate kinase [Collinsella bouchesdurhonensis]
AT12_1001	WP_199573593.1 bifunctional glutamate N-acetyltransferase/amino-acid acetyltransferase ArgJ [Collinsella sp. AM38-1BH]	WP_009141313.1 bifunctional glutamate N-acetyltransferase/amino-acid acetyltransferase ArgJ [Collinsella tanakaei]	WP_117678858.1 bifunctional glutamate N-acetyltransferase/amino-acid acetyltransferase ArgJ [Collinsella tanakaei]	WP_117678858.1 bifunctional glutamate N-acetyltransferase/amino-acid acetyltransferase ArgJ [Collinsella tanakaei]	WP_138378198.1 bifunctional glutamate N-acetyltransferase/amino-acid acetyltransferase ArgJ [Collinsella bouchesdurhonensis]
AT12_1002	WP_055286771.1 N-acetyl-gamma-glutamyl-phosphate reductase [Collinsella aerofaciens]	WP_066660685.1 N-acetyl-gamma-glutamyl-phosphate reductase [Denitrobacterium detoxificans]	WP_066660685.1 N-acetyl-gamma-glutamyl-phosphate reductase [Denitrobacterium detoxificans]	WP_066660685.1 N-acetyl-gamma-glutamyl-phosphate reductase [Denitrobacterium detoxificans]	WP_066660685.1 N-acetyl-gamma-glutamyl-phosphate reductase [Denitrobacterium detoxificans]
AT12_1003	WP_195232439.1 pyridoxamine 5'-phosphate oxidase family protein [Collinsella aerofaciens]	WP_123184802.1 pyridoxamine 5'-phosphate oxidase family protein [Parvibacter caecicola]	WP_123184802.1 pyridoxamine 5'-phosphate oxidase family protein [Parvibacter caecicola]	WP_123184802.1 pyridoxamine 5'-phosphate oxidase family protein [Parvibacter caecicola]	WP_123184802.1 pyridoxamine 5'-phosphate oxidase family protein [Parvibacter caecicola]
AT12_1004	WP_006234942.1 pyridoxamine 5'-phosphate oxidase family protein [Collinsella aerofaciens]	WP_138339572.1 pyridoxamine 5'-phosphate oxidase family protein [Collinsella aerofaciens]	WP_138339572.1 pyridoxamine 5'-phosphate oxidase family protein [Collinsella aerofaciens]	WP_138339572.1 pyridoxamine 5'-phosphate oxidase family protein [Collinsella aerofaciens]	WP_138339572.1 pyridoxamine 5'-phosphate oxidase family protein [Collinsella aerofaciens]
AT12_1005	WP_215674589.1 energy-coupling factor transporter transmembrane protein EcfT [Collinsella aerofaciens]	WP_215033462.1 cobalt ECF transporter T component CbiQ [Bacillus sp. ISL-37]	WP_226606609.1 cobalt ECF transporter T component CbiQ [Mesobacillus subterraneus]	WP_226606609.1 cobalt ECF transporter T component CbiQ [Mesobacillus subterraneus]	WP_226606609.1 cobalt ECF transporter T component CbiQ [Mesobacillus subterraneus]
AT12_1006	WP_089572546.1 MULTISPECIES: energy-coupling factor transporter ATPase [Collinsella]	WP_124785974.1 energy-coupling factor transporter ATPase [Collinsella aerofaciens]	WP_225093858.1 energy-coupling factor transporter ATPase [Collinsella aerofaciens]	WP_225093858.1 energy-coupling factor transporter ATPase [Collinsella aerofaciens]	WP_225093858.1 energy-coupling factor transporter ATPase [Collinsella aerofaciens]
AT12_1007	WP_055252299.1 MULTISPECIES: ECF transporter S component [Collinsella]	WP_204617378.1 ECF transporter S component [Collinsella tanakaei]	WP_204617378.1 ECF transporter S component [Collinsella tanakaei]	WP_204617378.1 ECF transporter S component [Collinsella tanakaei]	WP_204617378.1 ECF transporter S component [Collinsella tanakaei]
AT12_1008	WP_006234938.1 MULTISPECIES: chaperonin GroEL [Collinsella]	WP_006234938.1 chaperonin GroEL [Collinsella]	WP_222198910.1 chaperonin GroEL [Collinsella sp. AGMB00827]	WP_222198910.1 chaperonin GroEL [Collinsella sp. AGMB00827]	WP_194371780.1 chaperonin GroEL [Olsenella sp. LZLJ-2]
AT12_1009	WP_040358989.1 MULTISPECIES: co-chaperone GroES [Collinsella]	WP_066829208.1 co-chaperone GroES [Collinsella]	WP_204469836.1 co-chaperone GroES [Bifidobacterium pullorum]	WP_204469836.1 co-chaperone GroES [Bifidobacterium pullorum]	WP_204469836.1 co-chaperone GroES [Bifidobacterium pullorum]
AT12_1010	WP_226790771.1 amidohydrolase [Collinsella aerofaciens]	WP_217108406.1 amidohydrolase family protein [Collinsella]	WP_172622494.1 amidohydrolase family protein [Collinsella aerofaciens]	WP_172622494.1 amidohydrolase family protein [Collinsella aerofaciens]	WP_172622494.1 amidohydrolase family protein [Collinsella aerofaciens]
AT12_1011	WP_195234807.1 M20 family metallopeptidase [Collinsella aerofaciens]	WP_117635709.1 M20 family metallopeptidase [Collinsella sp. TF08-11AT]	WP_055252003.1 M20 family metallopeptidase [Collinsella]	WP_055252003.1 M20 family metallopeptidase [Collinsella]	WP_055252003.1 M20 family metallopeptidase [Collinsella]
AT12_1012	WP_196025748.1 DUF2752 domain-containing protein [Collinsella aerofaciens]
AT12_1013	WP_138339567.1 DUF4234 domain-containing protein [Collinsella aerofaciens]	WP_164979533.1 FHA domain-containing protein [Blautia faecicola]	WP_164979533.1 FHA domain-containing protein [Blautia faecicola]	WP_164979533.1 FHA domain-containing protein [Blautia faecicola]	WP_164979533.1 FHA domain-containing protein [Blautia faecicola]
AT12_1014	WP_117646030.1 zinc-ribbon domain-containing protein [Collinsella sp. TF12-2AT]	WP_117775901.1 zinc-ribbon domain-containing protein [Collinsella sp. AF11-11]	WP_158566603.1 zinc-ribbon domain-containing protein [Collinsella sp. AM41-2BH]	WP_158564422.1 zinc-ribbon domain-containing protein [Collinsella sp. AF14-35]	WP_158564422.1 zinc-ribbon domain-containing protein [Collinsella sp. AF14-35]
AT12_1015	WP_082421915.1 YitT family protein [Collinsella aerofaciens]	WP_082421915.1 YitT family protein [Collinsella aerofaciens]	WP_195192051.1 YitT family protein [Collinsella aerofaciens]	WP_195192051.1 YitT family protein [Collinsella aerofaciens]	WP_195192051.1 YitT family protein [Collinsella aerofaciens]
AT12_1016	WP_055286786.1 Asp23/Gls24 family envelope stress response protein [Collinsella aerofaciens]	WP_055286786.1 Asp23/Gls24 family envelope stress response protein [Collinsella aerofaciens]	WP_195192052.1 Asp23/Gls24 family envelope stress response protein [Collinsella aerofaciens]	WP_195192052.1 Asp23/Gls24 family envelope stress response protein [Collinsella aerofaciens]	WP_118345173.1 Asp23/Gls24 family envelope stress response protein [Collinsella sp. AF38-3AC]
AT12_1017	WP_118328223.1 DUF2273 domain-containing protein [Collinsella sp. AM09-41]
AT12_1018	WP_195445345.1 hypothetical protein [Collinsella aerofaciens]	WP_225093861.1 alkaline shock response membrane anchor protein AmaP [Collinsella aerofaciens]	WP_225093861.1 alkaline shock response membrane anchor protein AmaP [Collinsella aerofaciens]	WP_225093861.1 alkaline shock response membrane anchor protein AmaP [Collinsella aerofaciens]	WP_225093861.1 alkaline shock response membrane anchor protein AmaP [Collinsella aerofaciens]
AT12_1019	WP_006234926.1 MULTISPECIES: YebC/PmpR family DNA-binding transcriptional regulator [Collinsella]	WP_073295921.1 YebC/PmpR family DNA-binding transcriptional regulator [Parolsenella massiliensis]	WP_126421076.1 YebC/PmpR family DNA-binding transcriptional regulator [Parolsenella catena]	WP_032110207.1 YebC/PmpR family DNA-binding transcriptional regulator [unclassified Olsenella]	WP_118343443.1 YebC/PmpR family DNA-binding transcriptional regulator [Olsenella sp. AM04-33]
AT12_1020	WP_115596216.1 DUF6020 family protein [Collinsella aerofaciens]
AT12_1021	WP_138374886.1 prolipoprotein diacylglyceryl transferase [Collinsella aerofaciens]	WP_138374886.1 prolipoprotein diacylglyceryl transferase [Collinsella aerofaciens]	WP_089572274.1 prolipoprotein diacylglyceryl transferase [Collinsella]	WP_089572274.1 prolipoprotein diacylglyceryl transferase [Collinsella]	WP_152070909.1 prolipoprotein diacylglyceryl transferase [Collinsella sp. AK_207A]
AT12_1022	WP_117637654.1 MULTISPECIES: NifU family protein [Collinsella]	WP_117637654.1 NifU family protein [Collinsella]	WP_217750973.1 NifU family protein [Collinsella aerofaciens]	WP_013708137.1 NifU family protein [Coriobacterium glomerans]	WP_211159020.1 NifU family protein [Collinsella sp. KGMB02528]
AT12_1023	WP_117756880.1 MULTISPECIES: dCMP deaminase family protein [Collinsella]	WP_117756880.1 dCMP deaminase family protein [Collinsella]	WP_195363744.1 dCMP deaminase family protein [Collinsella aerofaciens]	WP_195363744.1 dCMP deaminase family protein [Collinsella aerofaciens]	WP_195363744.1 dCMP deaminase family protein [Collinsella aerofaciens]
AT12_1024	WP_196025743.1 type III pantothenate kinase [Collinsella aerofaciens]	WP_167929875.1 type III pantothenate kinase [Olsenella sp. SW781]	WP_147588623.1 type III pantothenate kinase [Collinsella sp. BA40]	WP_147588623.1 type III pantothenate kinase [Collinsella sp. BA40]	WP_147588623.1 type III pantothenate kinase [Collinsella sp. BA40]
AT12_1025	WP_117746451.1 OPT/YSL family transporter [Collinsella sp. TF05-9AC]	WP_118372643.1 OPT/YSL family transporter [Collinsella sp. AF39-11AT]	WP_118372643.1 OPT/YSL family transporter [Collinsella sp. AF39-11AT]	WP_118372643.1 OPT/YSL family transporter [Collinsella sp. AF39-11AT]	WP_118372643.1 OPT/YSL family transporter [Collinsella sp. AF39-11AT]
AT12_1026	WP_195919547.1 CAP domain-containing protein [Collinsella aerofaciens]	WP_195919547.1 CAP domain-containing protein [Collinsella aerofaciens]	WP_006234917.1 CAP domain-containing protein [Collinsella aerofaciens]	WP_161176771.1 CAP domain-containing protein [Collinsella aerofaciens]	WP_195234788.1 CAP domain-containing protein [Collinsella aerofaciens]
AT12_1027	WP_006234917.1 CAP domain-containing protein [Collinsella aerofaciens]	WP_006234917.1 CAP domain-containing protein [Collinsella aerofaciens]	WP_006234917.1 CAP domain-containing protein [Collinsella aerofaciens]	WP_161176771.1 CAP domain-containing protein [Collinsella aerofaciens]	WP_099432131.1 CAP domain-containing protein [Collinsella aerofaciens]
AT12_1028	WP_195520665.1 CAP domain-containing protein [Collinsella aerofaciens]	WP_195245880.1 CAP domain-containing protein [Collinsella aerofaciens]	WP_117821075.1 CAP domain-containing protein [unclassified Collinsella]	WP_195211978.1 CAP domain-containing protein [Collinsella aerofaciens]	WP_099432131.1 CAP domain-containing protein [Collinsella aerofaciens]
AT12_1029	WP_161115094.1 DUF389 domain-containing protein [Collinsella aerofaciens]
AT12_1030	WP_196025738.1 hypothetical protein [Collinsella aerofaciens]
AT12_1031	WP_154332942.1 2-hydroxyacyl-CoA dehydratase [Eggerthella guodeyinii]	WP_127836479.1 2-hydroxyacyl-CoA dehydratase [Clostridium prolinivorans]	WP_127836479.1 2-hydroxyacyl-CoA dehydratase [Clostridium prolinivorans]	WP_127836479.1 2-hydroxyacyl-CoA dehydratase [Clostridium prolinivorans]	WP_205610571.1 2-hydroxyacyl-CoA dehydratase [Clostridium botulinum]
AT12_1032	WP_217750173.1 TetR/AcrR family transcriptional regulator C-terminal domain-containing protein [Collinsella aerofaciens]	WP_217750173.1 TetR/AcrR family transcriptional regulator C-terminal domain-containing protein [Collinsella aerofaciens]	WP_215674560.1 TetR/AcrR family transcriptional regulator C-terminal domain-containing protein [Collinsella aerofaciens]	WP_215674560.1 TetR/AcrR family transcriptional regulator C-terminal domain-containing protein [Collinsella aerofaciens]	WP_215674560.1 TetR/AcrR family transcriptional regulator C-terminal domain-containing protein [Collinsella aerofaciens]
AT12_1033
AT12_1034	WP_196025735.1 Cof-type HAD-IIB family hydrolase [Collinsella aerofaciens]	WP_152068553.1 Cof-type HAD-IIB family hydrolase [Collinsella aerofaciens]	WP_152068553.1 Cof-type HAD-IIB family hydrolase [Collinsella aerofaciens]	WP_152068553.1 Cof-type HAD-IIB family hydrolase [Collinsella aerofaciens]	WP_152068553.1 Cof-type HAD-IIB family hydrolase [Collinsella aerofaciens]
AT12_1035	WP_215692765.1 P-II family nitrogen regulator [Collinsella aerofaciens]	WP_215692765.1 P-II family nitrogen regulator [Collinsella aerofaciens]	WP_035137607.1 P-II family nitrogen regulator [Collinsella sp. 4_8_47FAA]	WP_035137607.1 P-II family nitrogen regulator [Collinsella sp. 4_8_47FAA]	WP_035137607.1 P-II family nitrogen regulator [Collinsella sp. 4_8_47FAA]
AT12_1036	WP_199572107.1 MULTISPECIES: ammonium transporter [unclassified Collinsella]	WP_204986351.1 ammonium transporter [Collinsella aerofaciens]	WP_204986351.1 ammonium transporter [Collinsella aerofaciens]	WP_204986351.1 ammonium transporter [Collinsella aerofaciens]	WP_204986351.1 ammonium transporter [Collinsella aerofaciens]
AT12_1037	WP_225093873.1 putative ABC transporter permease [Collinsella aerofaciens]
AT12_1038	WP_225093874.1 HD domain-containing protein [Collinsella aerofaciens]	WP_225093874.1 HD domain-containing protein [Collinsella aerofaciens]	WP_195240800.1 HD domain-containing protein [Collinsella aerofaciens]	WP_124786485.1 HD domain-containing protein [Collinsella aerofaciens]	WP_124786485.1 HD domain-containing protein [Collinsella aerofaciens]
AT12_1039	WP_138113221.1 1-deoxy-D-xylulose-5-phosphate synthase [Collinsella aerofaciens]	WP_204618753.1 1-deoxy-D-xylulose-5-phosphate synthase [Collinsella tanakaei]	WP_204618753.1 1-deoxy-D-xylulose-5-phosphate synthase [Collinsella tanakaei]	WP_204618753.1 1-deoxy-D-xylulose-5-phosphate synthase [Collinsella tanakaei]	WP_066828686.1 1-deoxy-D-xylulose-5-phosphate synthase [Collinsella ihuae]
AT12_1040	WP_117778609.1 glutamate ABC transporter substrate-binding protein [Collinsella sp. AF16-8]	WP_117778609.1 glutamate ABC transporter substrate-binding protein [Collinsella sp. AF16-8]	WP_006234895.1 glutamate ABC transporter substrate-binding protein [Collinsella aerofaciens]	WP_006234895.1 glutamate ABC transporter substrate-binding protein [Collinsella aerofaciens]	WP_006234895.1 glutamate ABC transporter substrate-binding protein [Collinsella aerofaciens]
AT12_1041	WP_006234894.1 MULTISPECIES: amino acid ABC transporter permease [Collinsella]	WP_006234894.1 amino acid ABC transporter permease [Collinsella]	WP_022094657.1 amino acid ABC transporter permease [Collinsella]	WP_022094657.1 amino acid ABC transporter permease [Collinsella]	WP_022094657.1 amino acid ABC transporter permease [Collinsella]
AT12_1042	WP_022094658.1 MULTISPECIES: amino acid ABC transporter permease [Collinsella]	WP_022094658.1 amino acid ABC transporter permease [Collinsella]	WP_099432144.1 amino acid ABC transporter permease [Collinsella aerofaciens]	WP_099432144.1 amino acid ABC transporter permease [Collinsella aerofaciens]	WP_099432144.1 amino acid ABC transporter permease [Collinsella aerofaciens]
AT12_1043	WP_117746439.1 MULTISPECIES: amino acid ABC transporter ATP-binding protein [Collinsella]	WP_117746439.1 amino acid ABC transporter ATP-binding protein [Collinsella]	WP_006234892.1 amino acid ABC transporter ATP-binding protein [Collinsella]	WP_006234892.1 amino acid ABC transporter ATP-binding protein [Collinsella]	WP_032110935.1 amino acid ABC transporter ATP-binding protein [Olsenella sp. AM39-30AC]
AT12_1044	WP_117821062.1 MULTISPECIES: gamma-glutamyl-gamma-aminobutyrate hydrolase family protein [Collinsella]	WP_117821062.1 gamma-glutamyl-gamma-aminobutyrate hydrolase family protein [Collinsella]	WP_006234891.1 gamma-glutamyl-gamma-aminobutyrate hydrolase family protein [Collinsella aerofaciens]	WP_006234891.1 gamma-glutamyl-gamma-aminobutyrate hydrolase family protein [Collinsella aerofaciens]	WP_006234891.1 gamma-glutamyl-gamma-aminobutyrate hydrolase family protein [Collinsella aerofaciens]
AT12_1045	WP_196025723.1 hypothetical protein [Collinsella aerofaciens]
AT12_1046	WP_118449208.1 hypothetical protein [Collinsella sp. AF29-7AC]
AT12_1047	WP_196025721.1 ATP-binding cassette domain-containing protein [Collinsella aerofaciens]	WP_195568727.1 ABC transporter ATP-binding protein [Collinsella aerofaciens]	WP_035137759.1 ABC transporter ATP-binding protein [Collinsella]	WP_035137759.1 ABC transporter ATP-binding protein [Collinsella]	WP_035137759.1 ABC transporter ATP-binding protein [Collinsella]
AT12_1048	WP_117798466.1 MULTISPECIES: helix-turn-helix domain-containing protein [unclassified Collinsella]	WP_117798466.1 helix-turn-helix domain-containing protein [unclassified Collinsella]	WP_117563845.1 helix-turn-helix domain-containing protein [unclassified Collinsella]	WP_117563845.1 helix-turn-helix domain-containing protein [unclassified Collinsella]	WP_087410634.1 helix-turn-helix domain-containing protein [Collinsella sp. An2]
AT12_1049	WP_117798465.1 MULTISPECIES: hypothetical protein [Collinsella]
AT12_1050	WP_055286833.1 MULTISPECIES: Hpt domain-containing protein [Collinsella]	WP_055286833.1 Hpt domain-containing protein [Collinsella]	WP_161115076.1 Hpt domain-containing protein [Collinsella aerofaciens]	WP_161115076.1 Hpt domain-containing protein [Collinsella aerofaciens]	WP_161115076.1 Hpt domain-containing protein [Collinsella aerofaciens]
AT12_1051	WP_117843130.1 response regulator [Collinsella sp. AF20-14LB]	WP_152077204.1 response regulator [Collinsella aerofaciens]	WP_195235063.1 response regulator [Collinsella aerofaciens]	WP_215673672.1 response regulator [Collinsella aerofaciens]	WP_215673672.1 response regulator [Collinsella aerofaciens]
AT12_1052	WP_117563848.1 MULTISPECIES: alpha/beta hydrolase [Collinsella]	WP_138339540.1 alpha/beta hydrolase [Collinsella aerofaciens]	WP_138339540.1 alpha/beta hydrolase [Collinsella aerofaciens]	WP_138339540.1 alpha/beta hydrolase [Collinsella aerofaciens]	WP_138339540.1 alpha/beta hydrolase [Collinsella aerofaciens]
AT12_1053	WP_040358964.1 radical SAM protein [Collinsella aerofaciens]	WP_075844598.1 radical SAM protein [Collinsella bouchesdurhonensis]	WP_075844598.1 radical SAM protein [Collinsella bouchesdurhonensis]	WP_075844598.1 radical SAM protein [Collinsella bouchesdurhonensis]	WP_195447817.1 radical SAM protein [Parolsenella catena]
AT12_1054	WP_035137617.1 MULTISPECIES: type I methionyl aminopeptidase [Collinsella]	WP_075844599.1 methionyl aminopeptidase [Collinsella]	WP_138378075.1 methionyl aminopeptidase [Collinsella bouchesdurhonensis]	WP_138378075.1 methionyl aminopeptidase [Collinsella bouchesdurhonensis]	WP_138378075.1 methionyl aminopeptidase [Collinsella bouchesdurhonensis]
AT12_1055	WP_099432156.1 D-2-hydroxyacid dehydrogenase [Collinsella aerofaciens]	WP_099432156.1 D-2-hydroxyacid dehydrogenase [Collinsella aerofaciens]	WP_195838504.1 D-2-hydroxyacid dehydrogenase [unclassified Collinsella]	WP_195838504.1 D-2-hydroxyacid dehydrogenase [unclassified Collinsella]	WP_195838504.1 D-2-hydroxyacid dehydrogenase [unclassified Collinsella]
AT12_1056	WP_117654967.1 MULTISPECIES: PIN domain-containing protein [unclassified Collinsella]	WP_117654967.1 PIN domain-containing protein [unclassified Collinsella]	WP_215693212.1 PIN domain-containing protein [Collinsella aerofaciens]	WP_215693212.1 PIN domain-containing protein [Collinsella aerofaciens]	WP_215693212.1 PIN domain-containing protein [Collinsella aerofaciens]
AT12_1057	WP_124786494.1 translation repressor RelB [Collinsella aerofaciens]	WP_124786494.1 translation repressor RelB [Collinsella aerofaciens]	WP_117563852.1 translation repressor RelB [Collinsella sp. TM05-37]	WP_117563852.1 translation repressor RelB [Collinsella sp. TM05-37]	WP_117563852.1 translation repressor RelB [Collinsella sp. TM05-37]
AT12_1058	WP_195520688.1 M18 family aminopeptidase [Collinsella aerofaciens]	WP_195520688.1 M18 family aminopeptidase [Collinsella aerofaciens]	WP_199408733.1 M18 family aminopeptidase [Collinsella]	WP_199408733.1 M18 family aminopeptidase [Collinsella]	WP_199408733.1 M18 family aminopeptidase [Collinsella]
AT12_1059	WP_117847972.1 MULTISPECIES: ATP-dependent 6-phosphofructokinase [unclassified Collinsella]	WP_105303886.1 6-phosphofructokinase [Anaerolactibacter massiliensis]	WP_105303886.1 6-phosphofructokinase [Anaerolactibacter massiliensis]	WP_102341691.1 6-phosphofructokinase [Galactobacillus timonensis]	WP_102341691.1 6-phosphofructokinase [Galactobacillus timonensis]
AT12_1060	WP_226802626.1 hypothetical protein [Collinsella aerofaciens]	WP_117794149.1 ABC transporter permease [Collinsella sp. TM05-38]	WP_226814193.1 ABC transporter permease [Collinsella aerofaciens]	WP_226814193.1 ABC transporter permease [Collinsella aerofaciens]	WP_226814193.1 ABC transporter permease [Collinsella aerofaciens]
AT12_1061	WP_138339534.1 ABC transporter ATP-binding protein [Collinsella aerofaciens]	WP_138339534.1 ABC transporter ATP-binding protein [Collinsella aerofaciens]	WP_215693222.1 ATP-binding cassette domain-containing protein [Collinsella aerofaciens]	WP_117648270.1 ABC transporter ATP-binding protein [Collinsella sp. TM09-10AT]	WP_083580721.1 ABC transporter ATP-binding protein [Parolsenella massiliensis]
AT12_1062	WP_215673666.1 GyrI-like domain-containing protein [Collinsella aerofaciens]	WP_215673666.1 GyrI-like domain-containing protein [Collinsella aerofaciens]	WP_124786500.1 GyrI-like domain-containing protein [Collinsella aerofaciens]	WP_124786500.1 GyrI-like domain-containing protein [Collinsella aerofaciens]	WP_124786500.1 GyrI-like domain-containing protein [Collinsella aerofaciens]
AT12_1063	WP_138374863.1 methylated-DNA--[protein]-cysteine S-methyltransferase [Collinsella aerofaciens]	WP_138374863.1 methylated-DNA--[protein]-cysteine S-methyltransferase [Collinsella aerofaciens]	WP_117635683.1 methylated-DNA--[protein]-cysteine S-methyltransferase [Collinsella sp. TF08-11AT]	WP_117635683.1 methylated-DNA--[protein]-cysteine S-methyltransferase [Collinsella sp. TF08-11AT]	WP_117635683.1 methylated-DNA--[protein]-cysteine S-methyltransferase [Collinsella sp. TF08-11AT]
AT12_1064	WP_117766544.1 MULTISPECIES: aspartate-semialdehyde dehydrogenase [Collinsella]	WP_009138659.1 aspartate-semialdehyde dehydrogenase [Slackia piriformis]	WP_009138659.1 aspartate-semialdehyde dehydrogenase [Slackia piriformis]	WP_123209560.1 aspartate-semialdehyde dehydrogenase [Slackia equolifaciens]	WP_123209560.1 aspartate-semialdehyde dehydrogenase [Slackia equolifaciens]
AT12_1065	WP_055252594.1 MULTISPECIES: aspartate kinase [Collinsella]	WP_152069445.1 aspartate kinase [Collinsella sp. AK_207A]	WP_152069445.1 aspartate kinase [Collinsella sp. AK_207A]	WP_152069445.1 aspartate kinase [Collinsella sp. AK_207A]	WP_152069445.1 aspartate kinase [Collinsella sp. AK_207A]
AT12_1066	WP_118328244.1 threonine synthase [Collinsella sp. AM09-41]	WP_118328244.1 threonine synthase [Collinsella sp. AM09-41]	WP_089572348.1 threonine synthase [Collinsella]	WP_089572348.1 threonine synthase [Collinsella]	WP_144687277.1 threonine synthase [Enorma shizhengliae]
AT12_1067	WP_006234874.1 MULTISPECIES: homoserine kinase [Collinsella]	WP_134169739.1 homoserine kinase [Breznakia blatticola]	WP_134169739.1 homoserine kinase [Breznakia blatticola]	WP_134169739.1 homoserine kinase [Breznakia blatticola]	WP_134169739.1 homoserine kinase [Breznakia blatticola]
AT12_1068	WP_117821084.1 MULTISPECIES: helix-turn-helix transcriptional regulator [unclassified Collinsella]	WP_117821084.1 helix-turn-helix transcriptional regulator [unclassified Collinsella]	WP_115596218.1 helix-turn-helix transcriptional regulator [Collinsella aerofaciens]	WP_115596218.1 helix-turn-helix transcriptional regulator [Collinsella aerofaciens]	WP_115596218.1 helix-turn-helix transcriptional regulator [Collinsella aerofaciens]
AT12_1069	WP_215673662.1 DUF3990 domain-containing protein [Collinsella aerofaciens]
AT12_1070	WP_055252447.1 MULTISPECIES: ribosome biogenesis GTP-binding protein YihA/YsxC [Collinsella]	WP_055252447.1 ribosome biogenesis GTP-binding protein YihA/YsxC [Collinsella]	WP_006234871.1 ribosome biogenesis GTP-binding protein YihA/YsxC [Collinsella]	WP_006234871.1 ribosome biogenesis GTP-binding protein YihA/YsxC [Collinsella]	WP_118652399.1 ribosome biogenesis GTP-binding protein YihA/YsxC [Collinsella sp. AF08-23]
AT12_1071	WP_006234870.1 5'-methylthioadenosine/S-adenosylhomocysteine nucleosidase [Collinsella aerofaciens]	WP_006234870.1 5'-methylthioadenosine/S-adenosylhomocysteine nucleosidase [Collinsella aerofaciens]	WP_225093890.1 5'-methylthioadenosine/S-adenosylhomocysteine nucleosidase [Collinsella aerofaciens]	WP_117775931.1 5'-methylthioadenosine/S-adenosylhomocysteine nucleosidase [Collinsella]	WP_117775931.1 5'-methylthioadenosine/S-adenosylhomocysteine nucleosidase [Collinsella]
AT12_1072	WP_195620766.1 serine hydrolase [Collinsella aerofaciens]	WP_195620766.1 serine hydrolase [Collinsella aerofaciens]	WP_040358957.1 serine hydrolase [Collinsella]	WP_040358957.1 serine hydrolase [Collinsella]	WP_040358957.1 serine hydrolase [Collinsella]
AT12_1073	WP_138113263.1 pyruvate formate lyase-activating protein [Collinsella aerofaciens]	WP_154514926.1 pyruvate formate lyase-activating protein [unclassified Collinsella]	WP_154514926.1 pyruvate formate lyase-activating protein [unclassified Collinsella]	WP_154514926.1 pyruvate formate lyase-activating protein [unclassified Collinsella]	WP_154514926.1 pyruvate formate lyase-activating protein [unclassified Collinsella]
AT12_1074	WP_195625335.1 DegV family EDD domain-containing protein [Collinsella aerofaciens]	WP_195625335.1 DegV family EDD domain-containing protein [Collinsella aerofaciens]	WP_138113265.1 DegV family EDD domain-containing protein [Collinsella aerofaciens]	WP_138113265.1 DegV family EDD domain-containing protein [Collinsella aerofaciens]	WP_138113265.1 DegV family EDD domain-containing protein [Collinsella aerofaciens]
AT12_1075	WP_196033881.1 glycoside hydrolase family 32 protein [Collinsella aerofaciens]	WP_006234866.1 glycoside hydrolase family 32 protein [Collinsella aerofaciens]	WP_006234866.1 glycoside hydrolase family 32 protein [Collinsella aerofaciens]	WP_006234866.1 glycoside hydrolase family 32 protein [Collinsella aerofaciens]	WP_006234866.1 glycoside hydrolase family 32 protein [Collinsella aerofaciens]
AT12_1076	WP_198019932.1 MULTISPECIES: PTS transporter subunit EIIC [Collinsella]	WP_199569765.1 PTS transporter subunit EIIC [Collinsella sp. AM28-11LB]	WP_199569765.1 PTS transporter subunit EIIC [Collinsella sp. AM28-11LB]	WP_199569765.1 PTS transporter subunit EIIC [Collinsella sp. AM28-11LB]	WP_199569765.1 PTS transporter subunit EIIC [Collinsella sp. AM28-11LB]
AT12_1077	WP_117743236.1 MULTISPECIES: family 43 glycosylhydrolase [Collinsella]	WP_117743236.1 family 43 glycosylhydrolase [Collinsella]	WP_195192115.1 family 43 glycosylhydrolase [Collinsella aerofaciens]	WP_195192115.1 family 43 glycosylhydrolase [Collinsella aerofaciens]	WP_195192115.1 family 43 glycosylhydrolase [Collinsella aerofaciens]
AT12_1078	WP_117766530.1 MULTISPECIES: LacI family DNA-binding transcriptional regulator [Collinsella]	WP_117766530.1 LacI family DNA-binding transcriptional regulator [Collinsella]	WP_215673656.1 substrate-binding domain-containing protein [Collinsella aerofaciens]	WP_215673656.1 substrate-binding domain-containing protein [Collinsella aerofaciens]	WP_215673656.1 substrate-binding domain-containing protein [Collinsella aerofaciens]
AT12_1079	WP_006234861.1 MULTISPECIES: autonomous glycyl radical cofactor GrcA3 [Collinsella]	WP_006234861.1 autonomous glycyl radical cofactor GrcA3 [Collinsella]	WP_006234861.1 autonomous glycyl radical cofactor GrcA3 [Collinsella]	WP_220092518.1 autonomous glycyl radical cofactor GrcA3 [Slackia equolifaciens]	WP_204407950.1 autonomous glycyl radical cofactor GrcA3 [Alistipes sp. CU970]
AT12_1080	WP_102371770.1 formate C-acetyltransferase [Enorma phocaeensis]	WP_220092523.1 formate C-acetyltransferase [Slackia equolifaciens]	WP_013709418.1 formate C-acetyltransferase [Coriobacterium glomerans]	WP_220092523.1 formate C-acetyltransferase [Slackia equolifaciens]	WP_016476928.1 formate C-acetyltransferase [Atopobium sp. oral taxon 199]
AT12_1081	WP_226812422.1 2-keto-3-deoxygluconate permease [Collinsella aerofaciens]	WP_226812422.1 2-keto-3-deoxygluconate permease [Collinsella aerofaciens]	WP_195535570.1 2-keto-3-deoxygluconate permease [Collinsella aerofaciens]	WP_195535570.1 2-keto-3-deoxygluconate permease [Collinsella aerofaciens]	WP_195535570.1 2-keto-3-deoxygluconate permease [Collinsella aerofaciens]
AT12_1082	WP_006234857.1 MULTISPECIES: SDR family oxidoreductase [Collinsella]	WP_006234857.1 SDR family oxidoreductase [Collinsella]	WP_072415250.1 SDR family oxidoreductase [Collinsella phocaeensis]	WP_072415250.1 SDR family oxidoreductase [Collinsella phocaeensis]	WP_009278619.1 SDR family oxidoreductase [Olsenella sp. oral taxon 809]
AT12_1083	WP_050766108.1 winged helix DNA-binding protein [Collinsella aerofaciens]	WP_050766108.1 winged helix DNA-binding protein [Collinsella aerofaciens]	WP_099432174.1 winged helix DNA-binding protein [Collinsella aerofaciens]	WP_099432174.1 winged helix DNA-binding protein [Collinsella aerofaciens]	WP_099432174.1 winged helix DNA-binding protein [Collinsella aerofaciens]
AT12_1084	WP_217750203.1 ATP-binding cassette domain-containing protein [Collinsella aerofaciens]	WP_225093896.1 ABC transporter ATP-binding protein/permease [Collinsella aerofaciens]	WP_073294501.1 ABC transporter ATP-binding protein/permease [Parolsenella massiliensis]	WP_225093896.1 ABC transporter ATP-binding protein/permease [Collinsella aerofaciens]	WP_075844431.1 ABC transporter ATP-binding protein/permease [Collinsella bouchesdurhonensis]
AT12_1085	WP_215692654.1 ATP-binding cassette domain-containing protein [Collinsella aerofaciens]	WP_217750204.1 ATP-binding cassette domain-containing protein [Collinsella aerofaciens]	WP_215673653.1 ATP-binding cassette domain-containing protein [Collinsella aerofaciens]	WP_052445381.1 ABC transporter ATP-binding protein/permease [Collinsella bouchesdurhonensis]	WP_052445381.1 ABC transporter ATP-binding protein/permease [Collinsella bouchesdurhonensis]
AT12_1086	WP_225093898.1 3-deoxy-7-phosphoheptulonate synthase [Collinsella aerofaciens]	WP_225093898.1 3-deoxy-7-phosphoheptulonate synthase [Collinsella aerofaciens]	WP_225093898.1 3-deoxy-7-phosphoheptulonate synthase [Collinsella aerofaciens]	WP_225093898.1 3-deoxy-7-phosphoheptulonate synthase [Collinsella aerofaciens]	WP_216278920.1 3-deoxy-7-phosphoheptulonate synthase [Collinsella sp. zg1085]
AT12_1087	WP_147349856.1 MULTISPECIES: IS110 family transposase [Collinsella]	WP_147349856.1 IS110 family transposase [Collinsella]	WP_117770655.1 IS110 family transposase [Collinsella sp. AF25-2LB]	WP_117716171.1 IS110 family transposase [Collinsella sp. OM08-14AT]	WP_117716171.1 IS110 family transposase [Collinsella sp. OM08-14AT]
AT12_1088	WP_138340130.1 GNAT family N-acetyltransferase [Collinsella aerofaciens]	WP_138340130.1 GNAT family N-acetyltransferase [Collinsella aerofaciens]	WP_117564708.1 GNAT family N-acetyltransferase [unclassified Collinsella]	WP_117564708.1 GNAT family N-acetyltransferase [unclassified Collinsella]	WP_117564708.1 GNAT family N-acetyltransferase [unclassified Collinsella]
AT12_1089	WP_171025180.1 hypothetical protein [Collinsella aerofaciens]
AT12_1090	WP_171025181.1 hypothetical protein [Collinsella aerofaciens]
AT12_1091	WP_138340132.1 agmatine deiminase [Collinsella aerofaciens]	WP_138340132.1 agmatine deiminase [Collinsella aerofaciens]	WP_226802946.1 agmatine deiminase [Collinsella aerofaciens]	WP_226802946.1 agmatine deiminase [Collinsella aerofaciens]	WP_226802946.1 agmatine deiminase [Collinsella aerofaciens]
AT12_1092	WP_158567790.1 helix-turn-helix transcriptional regulator [Collinsella sp. AM20-15AC]	WP_158567790.1 helix-turn-helix transcriptional regulator [Collinsella sp. AM20-15AC]	WP_158567790.1 helix-turn-helix transcriptional regulator [Collinsella sp. AM20-15AC]	WP_158567790.1 helix-turn-helix transcriptional regulator [Collinsella sp. AM20-15AC]	WP_158567790.1 helix-turn-helix transcriptional regulator [Collinsella sp. AM20-15AC]
AT12_1093	WP_212746002.1 DUF4143 domain-containing protein [Collinsella aerofaciens]	WP_199569426.1 ATP-binding protein [unclassified Collinsella]	WP_199408734.1 ATP-binding protein [Collinsella]	WP_199408734.1 ATP-binding protein [Collinsella]	WP_199408734.1 ATP-binding protein [Collinsella]
AT12_1094	WP_138340134.1 multidrug transporter MatE [Collinsella aerofaciens]	WP_138340134.1 multidrug transporter MatE [Collinsella aerofaciens]	WP_195569106.1 multidrug transporter MatE [Collinsella aerofaciens]	WP_195569106.1 multidrug transporter MatE [Collinsella aerofaciens]	WP_195569106.1 multidrug transporter MatE [Collinsella aerofaciens]
AT12_1095	WP_099432183.1 amidohydrolase [Collinsella aerofaciens]	WP_118081182.1 amidohydrolase [Collinsella sp. AM34-10]	WP_099432183.1 amidohydrolase [Collinsella aerofaciens]	WP_099432183.1 amidohydrolase [Collinsella aerofaciens]	WP_099432183.1 amidohydrolase [Collinsella aerofaciens]
AT12_1096	WP_171025182.1 LuxR C-terminal-related transcriptional regulator [Collinsella aerofaciens]	WP_195569104.1 helix-turn-helix transcriptional regulator [Collinsella aerofaciens]	WP_195569104.1 helix-turn-helix transcriptional regulator [Collinsella aerofaciens]	WP_195569104.1 helix-turn-helix transcriptional regulator [Collinsella aerofaciens]	WP_195569104.1 helix-turn-helix transcriptional regulator [Collinsella aerofaciens]
AT12_1097	WP_195569103.1 hypothetical protein [Collinsella aerofaciens]
AT12_1098	WP_195569102.1 APC family permease [Collinsella aerofaciens]	WP_102338190.1 APC family permease [Collinsella provencensis]	WP_102338190.1 APC family permease [Collinsella provencensis]	WP_102338190.1 APC family permease [Collinsella provencensis]	WP_102338190.1 APC family permease [Collinsella provencensis]
AT12_1099	WP_147357368.1 MULTISPECIES: hypothetical protein [Collinsella]
AT12_1100	WP_099432187.1 agmatine deiminase family protein [Collinsella aerofaciens]	WP_099432187.1 agmatine deiminase family protein [Collinsella aerofaciens]	WP_006234850.1 agmatine deiminase family protein [Collinsella aerofaciens]	WP_114540327.1 agmatine deiminase family protein [Adlercreutzia]	WP_066304781.1 agmatine deiminase family protein [Atopobium deltae]
AT12_1101	WP_118226933.1 MULTISPECIES: APC family permease [unclassified Collinsella]	WP_118226933.1 APC family permease [unclassified Collinsella]	WP_055252460.1 APC family permease [Collinsella]	WP_055252460.1 APC family permease [Collinsella]	WP_138378038.1 APC family permease [Collinsella bouchesdurhonensis]
AT12_1102	WP_117583532.1 MULTISPECIES: putrescine carbamoyltransferase [Collinsella]	WP_157004925.1 putrescine carbamoyltransferase [Gordonibacter urolithinfaciens]	WP_227153879.1 putrescine carbamoyltransferase [Gordonibacter urolithinfaciens]	WP_087195074.1 putrescine carbamoyltransferase [Gordonibacter sp. An230]	WP_080143702.1 putrescine carbamoyltransferase [Gordonibacter massiliensis]
AT12_1103	WP_117776863.1 LuxR C-terminal-related transcriptional regulator [Collinsella sp. AF11-11]	WP_118066239.1 helix-turn-helix transcriptional regulator [Collinsella sp. AM33-4BH]	WP_118066239.1 helix-turn-helix transcriptional regulator [Collinsella sp. AM33-4BH]	WP_118066239.1 helix-turn-helix transcriptional regulator [Collinsella sp. AM33-4BH]	WP_118066239.1 helix-turn-helix transcriptional regulator [Collinsella sp. AM33-4BH]
AT12_1104	WP_217750209.1 FtsX-like permease family protein [Collinsella aerofaciens]	WP_217750209.1 FtsX-like permease family protein [Collinsella aerofaciens]	WP_124786525.1 ABC transporter permease [Collinsella aerofaciens]	WP_124786525.1 ABC transporter permease [Collinsella aerofaciens]	WP_124786525.1 ABC transporter permease [Collinsella aerofaciens]
AT12_1105	WP_117806978.1 ABC transporter ATP-binding protein [Collinsella sp. OF02-10]	WP_117806978.1 ABC transporter ATP-binding protein [Collinsella sp. OF02-10]	WP_217750210.1 ATP-binding cassette domain-containing protein [Collinsella aerofaciens]	WP_083581694.1 ABC transporter ATP-binding protein [Collinsella phocaeensis]	WP_019127588.1 ABC transporter ATP-binding protein [Enorma shizhengliae]
AT12_1106	WP_195521212.1 DNA mismatch endonuclease Vsr [Collinsella aerofaciens]	WP_195361272.1 DNA mismatch endonuclease Vsr [Collinsella aerofaciens]	WP_099432193.1 DNA mismatch endonuclease Vsr [Collinsella aerofaciens]	WP_099432193.1 DNA mismatch endonuclease Vsr [Collinsella aerofaciens]	WP_099432193.1 DNA mismatch endonuclease Vsr [Collinsella aerofaciens]
AT12_1107
AT12_1108	WP_022095149.1 MULTISPECIES: class II fructose-bisphosphate aldolase [Collinsella]	WP_195521209.1 class II fructose-bisphosphate aldolase [Collinsella aerofaciens]	WP_195521209.1 class II fructose-bisphosphate aldolase [Collinsella aerofaciens]	WP_195521209.1 class II fructose-bisphosphate aldolase [Collinsella aerofaciens]	WP_195521209.1 class II fructose-bisphosphate aldolase [Collinsella aerofaciens]
AT12_1109	WP_152067583.1 DeoR/GlpR family DNA-binding transcription regulator [Collinsella aerofaciens]	WP_009140765.1 DeoR/GlpR family DNA-binding transcription regulator [Collinsella tanakaei]	WP_009140765.1 DeoR/GlpR family DNA-binding transcription regulator [Collinsella tanakaei]	WP_009140765.1 DeoR/GlpR family DNA-binding transcription regulator [Collinsella tanakaei]	WP_195420455.1 DeoR/GlpR family DNA-binding transcription regulator [Collinsella sp. D33t1_170424_A12]
AT12_1110	WP_195233931.1 FprA family A-type flavoprotein [Collinsella aerofaciens]	WP_120483658.1 flavin reductase [Anaerotruncus sp. 1XD22-93]	WP_120483658.1 flavin reductase [Anaerotruncus sp. 1XD22-93]	WP_120483658.1 flavin reductase [Anaerotruncus sp. 1XD22-93]	WP_154435297.1 FprA family A-type flavoprotein [Olsenella porci]
AT12_1111	WP_117640278.1 LacI family DNA-binding transcriptional regulator [Collinsella sp. TM06-3]	WP_117640278.1 LacI family DNA-binding transcriptional regulator [Collinsella sp. TM06-3]	WP_055285429.1 LacI family DNA-binding transcriptional regulator [Collinsella aerofaciens]	WP_055285429.1 LacI family DNA-binding transcriptional regulator [Collinsella aerofaciens]	WP_055285429.1 LacI family DNA-binding transcriptional regulator [Collinsella aerofaciens]
AT12_1112	WP_161159313.1 galactokinase [Collinsella aerofaciens]	WP_161159313.1 galactokinase [Collinsella aerofaciens]	WP_117635786.1 galactokinase [Collinsella sp. TF08-11AT]	WP_117635786.1 galactokinase [Collinsella sp. TF08-11AT]	WP_117635786.1 galactokinase [Collinsella sp. TF08-11AT]
AT12_1113	WP_204986949.1 UDP-glucose--hexose-1-phosphate uridylyltransferase [Collinsella aerofaciens]	WP_118206345.1 UDP-glucose--hexose-1-phosphate uridylyltransferase [Collinsella sp. AM17-1]	WP_118206345.1 UDP-glucose--hexose-1-phosphate uridylyltransferase [Collinsella sp. AM17-1]	WP_118206345.1 UDP-glucose--hexose-1-phosphate uridylyltransferase [Collinsella sp. AM17-1]	WP_118206345.1 UDP-glucose--hexose-1-phosphate uridylyltransferase [Collinsella sp. AM17-1]
AT12_1114	WP_117847955.1 AAA family ATPase [Collinsella sp. AF28-5AC]	WP_117847955.1 AAA family ATPase [Collinsella sp. AF28-5AC]	WP_195246964.1 ATP-binding protein [Collinsella aerofaciens]	WP_195246964.1 ATP-binding protein [Collinsella aerofaciens]	WP_195246964.1 ATP-binding protein [Collinsella aerofaciens]
AT12_1115	WP_195521923.1 IS110 family transposase [Collinsella aerofaciens]	WP_195521923.1 IS110 family transposase [Collinsella aerofaciens]	WP_089573696.1 IS110 family transposase [Collinsella]	WP_089573696.1 IS110 family transposase [Collinsella]	WP_138378721.1 IS110 family transposase [Collinsella bouchesdurhonensis]
AT12_1116
AT12_1117	WP_161116238.1 IS110 family transposase [Collinsella aerofaciens]	WP_161116238.1 IS110 family transposase [Collinsella aerofaciens]	WP_117716171.1 IS110 family transposase [Collinsella sp. OM08-14AT]	WP_117716171.1 IS110 family transposase [Collinsella sp. OM08-14AT]	WP_117716171.1 IS110 family transposase [Collinsella sp. OM08-14AT]
AT12_1118	WP_195361267.1 hexose kinase [Collinsella aerofaciens]	WP_195403903.1 hexose kinase [Collinsella aerofaciens]	WP_117583542.1 hexose kinase [unclassified Collinsella]	WP_089572397.1 hexose kinase [Collinsella]	WP_089572397.1 hexose kinase [Collinsella]
AT12_1119	WP_217750219.1 aldose 1-epimerase family protein [Collinsella aerofaciens]	WP_028505782.1 aldose 1-epimerase family protein [Ruminococcus sp. FC2018]	WP_028505782.1 aldose 1-epimerase family protein [Ruminococcus sp. FC2018]	WP_028505782.1 aldose 1-epimerase family protein [Ruminococcus sp. FC2018]	WP_028505782.1 aldose 1-epimerase family protein [Ruminococcus sp. FC2018]
AT12_1120	WP_006234831.1 MULTISPECIES: galactose-6-phosphate isomerase subunit LacB [Collinsella]	WP_006234831.1 galactose-6-phosphate isomerase subunit LacB [Collinsella]	WP_089572384.1 galactose-6-phosphate isomerase subunit LacB [Collinsella]	WP_222198633.1 galactose-6-phosphate isomerase subunit LacB [Collinsella sp. AGMB00827]	WP_222198633.1 galactose-6-phosphate isomerase subunit LacB [Collinsella sp. AGMB00827]
AT12_1121	WP_006234830.1 MULTISPECIES: galactose-6-phosphate isomerase subunit LacA [Collinsella]	WP_006234830.1 galactose-6-phosphate isomerase subunit LacA [Collinsella]	WP_089572385.1 galactose-6-phosphate isomerase subunit LacA [Collinsella]	WP_089572385.1 galactose-6-phosphate isomerase subunit LacA [Collinsella]	WP_144688158.1 galactose-6-phosphate isomerase subunit LacA [Enorma shizhengliae]
AT12_1122	WP_117766477.1 MULTISPECIES: hypothetical protein [Collinsella]	WP_124950875.1 beta-carotene 15,15'-monooxygenase [Lachnoanaerobaculum orale]	WP_124950875.1 beta-carotene 15,15'-monooxygenase [Lachnoanaerobaculum orale]	WP_124950875.1 beta-carotene 15,15'-monooxygenase [Lachnoanaerobaculum orale]	WP_111524026.1 beta-carotene 15,15'-monooxygenase [Lachnoanaerobaculum umeaense]
AT12_1123	WP_006234827.1 MULTISPECIES: PTS lactose/cellobiose transporter subunit IIA [Collinsella]	WP_006234827.1 PTS lactose/cellobiose transporter subunit IIA [Collinsella]	WP_117648445.1 PTS lactose/cellobiose transporter subunit IIA [Collinsella sp. TM09-10AT]	WP_087205421.1 PTS lactose/cellobiose transporter subunit IIA [Collinsella]	WP_144688570.1 PTS lactose/cellobiose transporter subunit IIA [Enorma shizhengliae]
AT12_1124	WP_215673639.1 substrate-binding domain-containing protein [Collinsella aerofaciens]	WP_215673639.1 substrate-binding domain-containing protein [Collinsella aerofaciens]	WP_089572388.1 LacI family DNA-binding transcriptional regulator [Collinsella sp. TF06-26]	WP_089572388.1 LacI family DNA-binding transcriptional regulator [Collinsella sp. TF06-26]	WP_089572388.1 LacI family DNA-binding transcriptional regulator [Collinsella sp. TF06-26]
AT12_1125	WP_154514975.1 MULTISPECIES: PTS transporter subunit EIIC [unclassified Collinsella]	WP_022094686.1 lactose/cellobiose PTS transporter subunit IIB [Collinsella]	WP_195233915.1 lactose/cellobiose PTS transporter subunit IIB [Collinsella aerofaciens]	WP_195233915.1 lactose/cellobiose PTS transporter subunit IIB [Collinsella aerofaciens]	WP_195233915.1 lactose/cellobiose PTS transporter subunit IIB [Collinsella aerofaciens]
AT12_1126	WP_055310567.1 6-phospho-beta-galactosidase [Collinsella aerofaciens]	WP_055310567.1 6-phospho-beta-galactosidase [Collinsella aerofaciens]	WP_118099156.1 6-phospho-beta-galactosidase [Collinsella sp. AM28-11LB]	WP_118099156.1 6-phospho-beta-galactosidase [Collinsella sp. AM28-11LB]	WP_118099156.1 6-phospho-beta-galactosidase [Collinsella sp. AM28-11LB]
AT12_1127	WP_082437841.1 MULTISPECIES: substrate-binding domain-containing protein [Collinsella]	WP_082437841.1 substrate-binding domain-containing protein [Collinsella]	WP_082421825.1 substrate-binding domain-containing protein [Collinsella aerofaciens]	WP_082421825.1 substrate-binding domain-containing protein [Collinsella aerofaciens]	WP_082421825.1 substrate-binding domain-containing protein [Collinsella aerofaciens]
AT12_1128	WP_082437840.1 6-phospho-beta-galactosidase [Collinsella aerofaciens]	WP_082437840.1 6-phospho-beta-galactosidase [Collinsella aerofaciens]	WP_138113303.1 6-phospho-beta-galactosidase [Collinsella aerofaciens]	WP_138113303.1 6-phospho-beta-galactosidase [Collinsella aerofaciens]	WP_138113303.1 6-phospho-beta-galactosidase [Collinsella aerofaciens]
AT12_1129	WP_118099154.1 PTS lactose transporter subunit IIBC [Collinsella sp. AM28-11LB]	WP_204584089.1 PTS lactose transporter subunit IIBC [Collinsella intestinalis]	WP_204584089.1 PTS lactose transporter subunit IIBC [Collinsella intestinalis]	WP_204584089.1 PTS lactose transporter subunit IIBC [Collinsella intestinalis]	WP_204584089.1 PTS lactose transporter subunit IIBC [Collinsella intestinalis]
AT12_1130	WP_117847945.1 LacI family DNA-binding transcriptional regulator [Collinsella sp. OM04-5]	WP_117847945.1 LacI family DNA-binding transcriptional regulator [Collinsella sp. OM04-5]	WP_161162540.1 substrate-binding domain-containing protein [Collinsella sp. BIOML-A5]	WP_161162540.1 substrate-binding domain-containing protein [Collinsella sp. BIOML-A5]	WP_161162540.1 substrate-binding domain-containing protein [Collinsella sp. BIOML-A5]
AT12_1131	WP_217108199.1 MULTISPECIES: PTS transporter subunit EIIC [Collinsella]	WP_059056109.1 PTS lactose transporter subunit IIBC [Tractidigestivibacter scatoligenes]	WP_059056109.1 PTS lactose transporter subunit IIBC [Tractidigestivibacter scatoligenes]	WP_059056109.1 PTS lactose transporter subunit IIBC [Tractidigestivibacter scatoligenes]	WP_059056109.1 PTS lactose transporter subunit IIBC [Tractidigestivibacter scatoligenes]
AT12_1132	WP_217750966.1 6-phospho-beta-galactosidase [Collinsella aerofaciens]	WP_226808997.1 6-phospho-beta-galactosidase [Collinsella sp. AK_207A]	WP_226808997.1 6-phospho-beta-galactosidase [Collinsella sp. AK_207A]	WP_226808997.1 6-phospho-beta-galactosidase [Collinsella sp. AK_207A]	WP_226808997.1 6-phospho-beta-galactosidase [Collinsella sp. AK_207A]
AT12_1133	WP_215673645.1 Fic family protein [Collinsella aerofaciens]	WP_215673645.1 Fic family protein [Collinsella aerofaciens]	WP_161115038.1 Fic family protein [Collinsella aerofaciens]	WP_161115038.1 Fic family protein [Collinsella aerofaciens]	WP_161115038.1 Fic family protein [Collinsella aerofaciens]
AT12_1134	WP_117790569.1 DeoR/GlpR family DNA-binding transcription regulator [Collinsella sp. AM43-1]	WP_226803325.1 DeoR/GlpR family DNA-binding transcription regulator [Collinsella intestinalis]	WP_226803325.1 DeoR/GlpR family DNA-binding transcription regulator [Collinsella intestinalis]	WP_226803325.1 DeoR/GlpR family DNA-binding transcription regulator [Collinsella intestinalis]	WP_226803325.1 DeoR/GlpR family DNA-binding transcription regulator [Collinsella intestinalis]
AT12_1135	WP_117806797.1 galactose mutarotase [Collinsella sp. OF02-10]	WP_118094789.1 galactose mutarotase [Collinsella]	WP_117843183.1 galactose mutarotase [Collinsella sp. AF20-14LB]	WP_117843183.1 galactose mutarotase [Collinsella sp. AF20-14LB]	WP_117843183.1 galactose mutarotase [Collinsella sp. AF20-14LB]
AT12_1136	WP_195445036.1 PTS sugar transporter subunit IIB [Collinsella aerofaciens]	WP_195445036.1 PTS sugar transporter subunit IIB [Collinsella aerofaciens]	WP_195240942.1 PTS sugar transporter subunit IIB [Collinsella aerofaciens]	WP_196032954.1 PTS sugar transporter subunit IIB [Collinsella aerofaciens]	WP_196032954.1 PTS sugar transporter subunit IIB [Collinsella aerofaciens]
AT12_1137	WP_117629886.1 MULTISPECIES: YhcH/YjgK/YiaL family protein [Collinsella]	WP_117629886.1 YhcH/YjgK/YiaL family protein [Collinsella]	WP_217751052.1 YhcH/YjgK/YiaL family protein [Collinsella aerofaciens]	WP_217751052.1 YhcH/YjgK/YiaL family protein [Collinsella aerofaciens]	WP_006236277.1 YhcH/YjgK/YiaL family protein [Collinsella aerofaciens]
AT12_1138	WP_195543938.1 hexose kinase [Collinsella aerofaciens]	WP_195543938.1 hexose kinase [Collinsella aerofaciens]	WP_089572397.1 hexose kinase [Collinsella]	WP_089572397.1 hexose kinase [Collinsella]	WP_089572397.1 hexose kinase [Collinsella]
AT12_1139	WP_055310432.1 aldose 1-epimerase family protein [Collinsella aerofaciens]	WP_161844176.1 aldose 1-epimerase family protein [Pseudoflavonifractor sp. 524-17]	WP_161844176.1 aldose 1-epimerase family protein [Pseudoflavonifractor sp. 524-17]	WP_161844176.1 aldose 1-epimerase family protein [Pseudoflavonifractor sp. 524-17]	WP_161844176.1 aldose 1-epimerase family protein [Pseudoflavonifractor sp. 524-17]
AT12_1140	WP_117564770.1 MULTISPECIES: hypothetical protein [Collinsella]	WP_154575642.1 flavodoxin [Pseudoramibacter porci]	WP_154575642.1 flavodoxin [Pseudoramibacter porci]	WP_154575642.1 flavodoxin [Pseudoramibacter porci]	WP_154575642.1 flavodoxin [Pseudoramibacter porci]
AT12_1141	WP_226802913.1 N-acetylglucosamine-6-phosphate deacetylase [Collinsella aerofaciens]	WP_226802913.1 N-acetylglucosamine-6-phosphate deacetylase [Collinsella aerofaciens]	WP_226802907.1 N-acetylglucosamine-6-phosphate deacetylase [Collinsella aerofaciens]	WP_226802907.1 N-acetylglucosamine-6-phosphate deacetylase [Collinsella aerofaciens]	WP_226802907.1 N-acetylglucosamine-6-phosphate deacetylase [Collinsella aerofaciens]
AT12_1142	WP_195543934.1 SIS domain-containing protein [Collinsella aerofaciens]	WP_195543934.1 SIS domain-containing protein [Collinsella aerofaciens]	WP_099432210.1 SIS domain-containing protein [Collinsella aerofaciens]	WP_075843556.1 SIS domain-containing protein [Collinsella bouchesdurhonensis]	WP_075843556.1 SIS domain-containing protein [Collinsella bouchesdurhonensis]
AT12_1143	WP_117806791.1 MULTISPECIES: GntR family transcriptional regulator [Collinsella]	WP_117806791.1 GntR family transcriptional regulator [Collinsella]	WP_215674973.1 UTRA domain-containing protein [Collinsella aerofaciens]	WP_215674973.1 UTRA domain-containing protein [Collinsella aerofaciens]	WP_087354780.1 GntR family transcriptional regulator [Collinsella sp. An7]
AT12_1144	WP_022094609.1 MULTISPECIES: PTS system mannose/fructose/sorbose family transporter subunit IID [Collinsella]	WP_022094609.1 PTS system mannose/fructose/sorbose family transporter subunit IID [Collinsella]	WP_055285484.1 PTS system mannose/fructose/sorbose family transporter subunit IID [Collinsella aerofaciens]	WP_055285484.1 PTS system mannose/fructose/sorbose family transporter subunit IID [Collinsella aerofaciens]	WP_055285484.1 PTS system mannose/fructose/sorbose family transporter subunit IID [Collinsella aerofaciens]
AT12_1145	WP_022094610.1 MULTISPECIES: PTS sugar transporter subunit IIC [Collinsella]	WP_022094610.1 PTS sugar transporter subunit IIC [Collinsella]	WP_075843560.1 PTS sugar transporter subunit IIC [Collinsella bouchesdurhonensis]	WP_013708267.1 PTS sugar transporter subunit IIC [Coriobacterium glomerans]	WP_201775006.1 PTS sugar transporter subunit IIC [Fannyhessea vaginae]
AT12_1146	WP_089572404.1 MULTISPECIES: PTS N-acetylgalactosamine transporter subunit IIB [Collinsella]	WP_089572404.1 PTS N-acetylgalactosamine transporter subunit IIB [Collinsella]	WP_117640370.1 PTS N-acetylgalactosamine transporter subunit IIB [Collinsella]	WP_222199189.1 PTS N-acetylgalactosamine transporter subunit IIB [Collinsella sp. AGMB00827]	WP_222199189.1 PTS N-acetylgalactosamine transporter subunit IIB [Collinsella sp. AGMB00827]
[truncated: 785 more rows]

## Sheet: Table S5
Table S5. MEGAnnotator2 report of synthetic assemblies.
[truncated: 28 more rows]

## Sheet: Table S6
Table S6. Computational time of synthetic sequencing data
[truncated: 62 more rows]
